# Supplementary material for: Aqua­[1-(1,10-phenanthrolin-2-yl-κ2 N,N′)-1H-pyrazol-3-amine-κN 2](sulfato-κO)copper(II) methanol monosolvate dihydrate
Source: Acta Crystallogr Sect E Struct Rep Online. 2012 Apr 13;68(Pt 5):m558–9. doi: 10.1107/S1600536812014134 (PMC3344312; doi:10.1107/S1600536812014134)
Supplement: Supplementary file 1 [file e-68-0m558-sup1.cif]

##############################################################################
#                                                                            #
# This CIF contains the data in a paper accepted for publication in          #
# Acta Crystallographica Section E. It conforms to the requirements of       #
# Notes for Authors for Acta Crystallographica Section E, and has been       #
# peer reviewed under the auspices of the IUCr Commission on Journals.       #
#                                                                            #
# Full details of the Crystallographic Information File format               #
# are given in the paper "The Crystallographic Information File (CIF):       #
# a New Standard Archive File for Crystallography" by S. R. Hall, F. H.      #
# Allen and I. D. Brown [Acta Cryst. (1991), A47, 655-685].                  #
#                                                                            #
# The current version of the core CIF dictionary is obtainable from          #
# ftp://ftp.iucr.org/pub/cif_core.dic.                                       #
#                                                                            #
# Software is freely available for graphical display of the structure(s)     #
# in this CIF. For information consult the CIF software page                 #
# http://www.iucr.org/resources/cif/software.                                #
#                                                                            #
# This file may be used for bona fide research purposes within the           #
# scientific community so long as proper attribution is given to the journal # 
# article from which it was obtained.                                        #
#                                                                            #
##############################################################################
data_I
_audit_creation_method     SHELXL-97
_chemical_name_systematic
;
Aqua[1-(1,10-phenanthrolin-2-yl-\k^2^<i>N</i>,<i>N</i>')-1<i>H</i>-pyrazol-3-
amine-\k<i>N</i>^2^](sulfato-\k<i>O</i>)copper(II) methanol monosolvate
dihydrate
;
_chemical_name_common     ?
_chemical_formula_moiety     'C15 H13 Cu N5 O5 S, C H4 O, 2(H2 O)'
_chemical_formula_sum     'C16 H21 Cu N5 O8 S'
_chemical_formula_iupac     '[Cu (S O4) (C15 H11 N5) (H2 O)], C H4 O, 2H2 O'
_chemical_formula_weight     506.98
_chemical_melting_point     ?
_symmetry_cell_setting     monoclinic
_symmetry_space_group_name_H-M     'P 21/n'
_symmetry_space_group_name_Hall     '-P 2yn'
loop_
    _symmetry_equiv_pos_as_xyz
    'x, y, z'
    '-x+1/2, y+1/2, -z+1/2'
    '-x, -y, -z'
    'x-1/2, -y-1/2, z-1/2'
_cell_length_a     8.0190(13)
_cell_length_b     18.489(3)
_cell_length_c     14.086(2)
_cell_angle_alpha     90.00
_cell_angle_beta     104.551(2)
_cell_angle_gamma     90.00
_cell_volume     2021.4(6)
_cell_formula_units_Z     4
_cell_measurement_reflns_used     2683
_cell_measurement_theta_min     2.662
_cell_measurement_theta_max     23.601
_cell_measurement_temperature     298(2)
_exptl_crystal_description     prism
_exptl_crystal_colour     yellow
_exptl_crystal_size_max     0.22
_exptl_crystal_size_mid     0.15
_exptl_crystal_size_min     0.11
_exptl_crystal_density_diffrn     1.666
_exptl_crystal_density_meas     ?
_exptl_crystal_density_method     'not measured'
_exptl_crystal_F_000     1044
_exptl_absorpt_coefficient_mu     1.240
_exptl_absorpt_correction_type     multi-scan
_exptl_absorpt_process_details     '(<i>SADABS</i>; Sheldrick, 1996)'
_exptl_absorpt_correction_T_min     0.7720
_exptl_absorpt_correction_T_max     0.8756
_exptl_special_details     ?
_diffrn_ambient_temperature     298(2)
_diffrn_radiation_type     MoK\a
_diffrn_radiation_wavelength     0.71073
_diffrn_radiation_source     'fine-focus sealed tube'
_diffrn_radiation_monochromator     graphite
_diffrn_measurement_device_type     'Bruker SMART APEX CCD'
_diffrn_measurement_method     '\f and \w scans'
_diffrn_detector_area_resol_mean     ?
_diffrn_reflns_number     11702
_diffrn_reflns_av_R_equivalents     0.0383
_diffrn_reflns_av_sigmaI/netI     0.0496
_diffrn_reflns_theta_min     1.86
_diffrn_reflns_theta_max     27.00
_diffrn_reflns_theta_full     27.00
_diffrn_measured_fraction_theta_max     0.994
_diffrn_measured_fraction_theta_full     0.994
_diffrn_reflns_limit_h_min     -10
_diffrn_reflns_limit_h_max     7
_diffrn_reflns_limit_k_min     -23
_diffrn_reflns_limit_k_max     19
_diffrn_reflns_limit_l_min     -17
_diffrn_reflns_limit_l_max     17
_diffrn_standards_number     0
_diffrn_standards_interval_count     .
_diffrn_standards_interval_time     .
_diffrn_standards_decay_%     ?
_refine_special_details
;
 Refinement of F^2^ against ALL reflections.  The weighted R-factor wR and
 goodness of fit S are based on F^2^, conventional R-factors R are based
 on F, with F set to zero for negative F^2^. The threshold expression of
 F^2^ > 2sigma(F^2^) is used only for calculating R-factors(gt) etc. and is
 not relevant to the choice of reflections for refinement.  R-factors based
 on F^2^ are statistically about twice as large as those based on F, and R-
 factors based on ALL data will be even larger.
;
_reflns_number_total     4394
_reflns_number_gt     3434
_reflns_threshold_expression     I>2sigma(I)
_refine_ls_structure_factor_coef     Fsqd
_refine_ls_matrix_type     full
_refine_ls_R_factor_all     0.0634
_refine_ls_R_factor_gt     0.0471
_refine_ls_wR_factor_gt     0.1121
_refine_ls_wR_factor_ref     0.1185
_refine_ls_goodness_of_fit_ref     1.025
_refine_ls_restrained_S_all     1.025
_refine_ls_number_reflns     4394
_refine_ls_number_parameters     281
_refine_ls_number_restraints     0
_refine_ls_hydrogen_treatment     constr
_refine_ls_weighting_scheme     calc
_refine_ls_weighting_details
         'calc w=1/[\s^2^(Fo^2^)+(0.0628P)^2^+0.2654P] where P=(Fo^2^+2Fc^2^)/3'
_atom_sites_solution_hydrogens     geom
_atom_sites_solution_primary     direct
_atom_sites_solution_secondary     difmap
_refine_ls_shift/su_max     0.001
_refine_ls_shift/su_mean     0.000
_refine_diff_density_max     0.515
_refine_diff_density_min     -0.312
_refine_ls_extinction_method     none
_refine_ls_extinction_coef     ?
loop_
    _atom_type_symbol
    _atom_type_description
    _atom_type_scat_dispersion_real
    _atom_type_scat_dispersion_imag
    _atom_type_scat_source
    'C' 'C' 0.0033 0.0016
                         'International Tables Vol C Tables 4.2.6.8 and 6.1.1.4'
    'H' 'H' 0.0000 0.0000
                         'International Tables Vol C Tables 4.2.6.8 and 6.1.1.4'
    'N' 'N' 0.0061 0.0033
                         'International Tables Vol C Tables 4.2.6.8 and 6.1.1.4'
    'O' 'O' 0.0106 0.0060
                         'International Tables Vol C Tables 4.2.6.8 and 6.1.1.4'
    'S' 'S' 0.1246 0.1234
                         'International Tables Vol C Tables 4.2.6.8 and 6.1.1.4'
    'Cu' 'Cu' 0.3201 1.2651
                         'International Tables Vol C Tables 4.2.6.8 and 6.1.1.4'
_computing_data_collection     'SMART (Bruker, 1997)'
_computing_cell_refinement     'SAINT (Bruker, 1997)'
_computing_data_reduction     'SAINT (Bruker, 2000)'
_computing_structure_solution     'SHELXTL (Sheldrick, 2008)'
_computing_structure_refinement     'SHELXTL (Sheldrick, 2008)'
_computing_molecular_graphics     'SHELXTL (Sheldrick, 2008)'
_computing_publication_material     'SHELXTL (Sheldrick, 2008)'
loop_
    _atom_site_type_symbol
    _atom_site_label
    _atom_site_fract_x
    _atom_site_fract_y
    _atom_site_fract_z
    _atom_site_U_iso_or_equiv
    _atom_site_adp_type
    _atom_site_calc_flag
    _atom_site_refinement_flags
    _atom_site_occupancy
    _atom_site_symmetry_multiplicity
    _atom_site_disorder_assembly
    _atom_site_disorder_group
    C C1 0.1583(4) 0.18352(19) -0.0328(3) 0.0448(8) Uani d . 1 1 . .
    H H1 0.1747 0.2313 -0.0121 0.054 Uiso calc R 1 1 . .
    C C2 0.0344(5) 0.1677(2) -0.1206(3) 0.0554(10) Uani d . 1 1 . .
    H H2 -0.0272 0.2050 -0.1579 0.066 Uiso calc R 1 1 . .
    C C3 0.0052(5) 0.0986(2) -0.1506(3) 0.0541(10) Uani d . 1 1 . .
    H H3 -0.0761 0.0883 -0.2088 0.065 Uiso calc R 1 1 . .
    C C4 0.0969(4) 0.04186(19) -0.0944(2) 0.0423(8) Uani d . 1 1 . .
    C C5 0.2197(4) 0.06290(17) -0.0093(2) 0.0353(7) Uani d . 1 1 . .
    C C6 0.3202(4) 0.00945(16) 0.0501(2) 0.0352(7) Uani d . 1 1 . .
    C C7 0.3036(4) -0.06449(17) 0.0284(3) 0.0427(8) Uani d . 1 1 . .
    C C8 0.1765(5) -0.0840(2) -0.0580(3) 0.0532(10) Uani d . 1 1 . .
    H H8 0.1609 -0.1326 -0.0749 0.064 Uiso calc R 1 1 . .
    C C9 0.0787(5) -0.0343(2) -0.1156(3) 0.0532(10) Uani d . 1 1 . .
    H H9 -0.0036 -0.0495 -0.1710 0.064 Uiso calc R 1 1 . .
    C C10 0.4149(5) -0.11097(18) 0.0962(3) 0.0506(9) Uani d . 1 1 . .
    H H10 0.4066 -0.1607 0.0860 0.061 Uiso calc R 1 1 . .
    C C11 0.5327(5) -0.08488(17) 0.1751(3) 0.0475(9) Uani d . 1 1 . .
    H H11 0.6048 -0.1159 0.2189 0.057 Uiso calc R 1 1 . .
    C C12 0.5431(4) -0.00930(16) 0.1890(2) 0.0362(7) Uani d . 1 1 . .
    C C13 0.7915(4) 0.00404(19) 0.3364(3) 0.0481(9) Uani d . 1 1 . .
    H H13 0.8215 -0.0438 0.3523 0.058 Uiso calc R 1 1 . .
    C C14 0.8710(5) 0.0619(2) 0.3822(3) 0.0493(9) Uani d . 1 1 . .
    H H14 0.9655 0.0622 0.4364 0.059 Uiso calc R 1 1 . .
    C C15 0.7838(4) 0.12364(18) 0.3324(2) 0.0385(7) Uani d . 1 1 . .
    C C31 0.1612(7) 0.4606(4) 0.1058(4) 0.111(2) Uani d . 1 1 . .
    H H31A 0.2316 0.4733 0.1694 0.166 Uiso calc R 1 1 . .
    H H31B 0.0442 0.4747 0.1012 0.166 Uiso calc R 1 1 . .
    H H31C 0.2027 0.4852 0.0563 0.166 Uiso calc R 1 1 . .
    Cu Cu1 0.44408(4) 0.138051(18) 0.15183(3) 0.03011(13) Uani d . 1 1 . .
    N N1 0.2516(3) 0.13245(13) 0.02083(18) 0.0343(6) Uani d . 1 1 . .
    N N2 0.4373(3) 0.03481(13) 0.12916(18) 0.0334(6) Uani d . 1 1 . .
    N N3 0.6532(3) 0.10168(13) 0.25914(18) 0.0347(6) Uani d . 1 1 . .
    N N4 0.6587(3) 0.02680(13) 0.26229(19) 0.0370(6) Uani d . 1 1 . .
    N N5 0.8209(4) 0.19272(15) 0.3524(2) 0.0529(8) Uani d . 1 1 . .
    H H5A 0.7596 0.2259 0.3174 0.063 Uiso calc R 1 1 . .
    H H5B 0.9063 0.2044 0.4004 0.063 Uiso calc R 1 1 . .
    O O1 0.4992(3) 0.35921(11) 0.0990(2) 0.0515(6) Uani d . 1 1 . .
    O O2 0.6055(3) 0.25862(13) 0.02490(17) 0.0525(6) Uani d . 1 1 . .
    O O3 0.4648(3) 0.24075(11) 0.15597(17) 0.0434(6) Uani d . 1 1 . .
    O O4 0.7439(3) 0.29447(14) 0.18900(18) 0.0538(7) Uani d . 1 1 . .
    O O5 0.2591(3) 0.13987(12) 0.24556(18) 0.0480(6) Uani d . 1 1 . .
    H H4 0.1973 0.1805 0.2347 0.072 Uiso d R 1 1 . .
    H H5 0.3107 0.1423 0.3096 0.072 Uiso d R 1 1 . .
    O O6 0.1687(4) 0.3845(2) 0.0919(3) 0.0984(12) Uani d . 1 1 . .
    H H12 0.2611 0.3620 0.0915 0.148 Uiso d R 1 1 . .
    O O7 0.0713(4) 0.2581(2) 0.1844(3) 0.1175(16) Uani d . 1 1 . .
    H H6 0.1204 0.2972 0.1766 0.176 Uiso d R 1 1 . .
    H H7 -0.0386 0.2670 0.1828 0.176 Uiso d R 1 1 . .
    O O8 0.3587(5) 0.1592(2) 0.4472(3) 0.1121(14) Uani d . 1 1 . .
    H H17 0.4504 0.1598 0.4992 0.168 Uiso d R 1 1 . .
    H H18 0.2726 0.1752 0.4720 0.168 Uiso d R 1 1 . .
    S S1 0.58095(10) 0.28883(4) 0.11578(6) 0.03254(19) Uani d . 1 1 . .
loop_
    _atom_site_aniso_label
    _atom_site_aniso_U_11
    _atom_site_aniso_U_22
    _atom_site_aniso_U_33
    _atom_site_aniso_U_12
    _atom_site_aniso_U_13
    _atom_site_aniso_U_23
    C1 0.046(2) 0.046(2) 0.0389(18) -0.0066(15) 0.0051(15) 0.0077(15)
    C2 0.046(2) 0.077(3) 0.0372(19) -0.0089(19) -0.0022(16) 0.0165(19)
    C3 0.0403(19) 0.086(3) 0.0324(18) -0.0197(19) 0.0020(15) -0.0022(19)
    C4 0.0389(18) 0.061(2) 0.0299(16) -0.0185(16) 0.0142(14) -0.0122(15)
    C5 0.0363(17) 0.0417(17) 0.0304(15) -0.0119(14) 0.0127(13) -0.0075(13)
    C6 0.0352(16) 0.0366(16) 0.0381(17) -0.0090(13) 0.0175(14) -0.0069(14)
    C7 0.0465(19) 0.0374(17) 0.053(2) -0.0135(15) 0.0298(16) -0.0170(16)
    C8 0.057(2) 0.048(2) 0.064(3) -0.0223(18) 0.032(2) -0.0255(19)
    C9 0.050(2) 0.070(3) 0.044(2) -0.0303(19) 0.0202(17) -0.0283(19)
    C10 0.061(2) 0.0277(16) 0.075(3) -0.0035(16) 0.039(2) -0.0118(18)
    C11 0.053(2) 0.0319(17) 0.064(2) 0.0059(15) 0.0256(18) 0.0052(16)
    C12 0.0389(17) 0.0307(15) 0.0439(18) 0.0049(13) 0.0199(15) 0.0023(14)
    C13 0.053(2) 0.048(2) 0.043(2) 0.0213(17) 0.0115(17) 0.0141(17)
    C14 0.049(2) 0.055(2) 0.0372(18) 0.0147(17) -0.0026(16) 0.0036(16)
    C15 0.0375(17) 0.0467(19) 0.0293(16) 0.0077(14) 0.0048(14) 0.0000(14)
    C31 0.090(4) 0.147(6) 0.096(4) 0.053(4) 0.026(3) 0.035(4)
    Cu1 0.0322(2) 0.0259(2) 0.0296(2) -0.00044(14) 0.00279(15) -0.00061(14)
    N1 0.0318(13) 0.0393(14) 0.0302(13) -0.0064(11) 0.0049(11) 0.0000(11)
    N2 0.0378(14) 0.0286(13) 0.0354(14) -0.0010(10) 0.0123(12) -0.0030(11)
    N3 0.0386(15) 0.0293(13) 0.0341(14) 0.0055(11) 0.0049(11) 0.0012(11)
    N4 0.0407(15) 0.0326(14) 0.0376(14) 0.0116(11) 0.0095(12) 0.0035(11)
    N5 0.0575(19) 0.0450(17) 0.0422(17) 0.0028(14) -0.0134(15) -0.0033(14)
    O1 0.0539(15) 0.0301(12) 0.0713(18) 0.0039(10) 0.0170(13) 0.0049(11)
    O2 0.0635(16) 0.0543(15) 0.0387(13) -0.0005(12) 0.0110(12) -0.0137(11)
    O3 0.0458(13) 0.0280(11) 0.0564(15) -0.0053(9) 0.0129(11) -0.0011(10)
    O4 0.0359(13) 0.0714(17) 0.0474(15) -0.0082(12) -0.0021(11) -0.0075(12)
    O5 0.0465(14) 0.0536(15) 0.0445(14) 0.0042(11) 0.0128(11) -0.0029(11)
    O6 0.054(2) 0.094(3) 0.153(4) 0.0053(18) 0.037(2) 0.015(2)
    O7 0.077(2) 0.103(3) 0.195(4) 0.046(2) 0.075(3) 0.068(3)
    O8 0.097(3) 0.176(4) 0.057(2) 0.041(3) 0.0068(19) -0.019(2)
    S1 0.0335(4) 0.0271(4) 0.0331(4) -0.0026(3) 0.0009(3) -0.0041(3)
_geom_special_details
;
 All esds (except the esd in the dihedral angle between two l.s. planes)
 are estimated using the full covariance matrix.  The cell esds are taken
 into account individually in the estimation of esds in distances, angles
 and torsion angles; correlations between esds in cell parameters are only
 used when they are defined by crystal symmetry.  An approximate (isotropic)
 treatment of cell esds is used for estimating esds involving l.s. planes.
;
loop_
    _geom_bond_atom_site_label_1
    _geom_bond_atom_site_label_2
    _geom_bond_site_symmetry_2
    _geom_bond_distance
    _geom_bond_publ_flag
    C1 N1 . 1.318(4) ?
    C1 C2 . 1.408(5) ?
    C1 H1 . 0.9300 ?
    C2 C3 . 1.349(6) ?
    C2 H2 . 0.9300 ?
    C3 C4 . 1.404(5) ?
    C3 H3 . 0.9300 ?
    C4 C5 . 1.402(4) ?
    C4 C9 . 1.439(5) ?
    C5 N1 . 1.358(4) ?
    C5 C6 . 1.410(4) ?
    C6 N2 . 1.348(4) ?
    C6 C7 . 1.400(4) ?
    C7 C10 . 1.421(5) ?
    C7 C8 . 1.424(5) ?
    C8 C9 . 1.342(5) ?
    C8 H8 . 0.9300 ?
    C9 H9 . 0.9300 ?
    C10 C11 . 1.354(5) ?
    C10 H10 . 0.9300 ?
    C11 C12 . 1.411(4) ?
    C11 H11 . 0.9300 ?
    C12 N2 . 1.317(4) ?
    C12 N4 . 1.375(4) ?
    C13 C14 . 1.328(5) ?
    C13 N4 . 1.357(4) ?
    C13 H13 . 0.9300 ?
    C14 C15 . 1.427(4) ?
    C14 H14 . 0.9300 ?
    C15 N5 . 1.325(4) ?
    C15 N3 . 1.336(4) ?
    C31 O6 . 1.424(6) ?
    C31 H31A . 0.9600 ?
    C31 H31B . 0.9600 ?
    C31 H31C . 0.9600 ?
    Cu1 O3 . 1.906(2) y
    Cu1 N2 . 1.934(2) y
    Cu1 N3 . 2.068(2) y
    Cu1 N1 . 2.090(2) y
    Cu1 O5 . 2.220(2) y
    N3 N4 . 1.386(3) ?
    N5 H5A . 0.8600 ?
    N5 H5B . 0.8600 ?
    O1 S1 . 1.450(2) ?
    O2 S1 . 1.455(2) ?
    O3 S1 . 1.498(2) ?
    O4 S1 . 1.451(2) ?
    O5 H4 . 0.8913 ?
    O5 H5 . 0.8938 ?
    O6 H12 . 0.8515 ?
    O7 H6 . 0.8442 ?
    O7 H7 . 0.8906 ?
    O8 H17 . 0.8981 ?
    O8 H18 . 0.8983 ?
loop_
    _geom_angle_atom_site_label_1
    _geom_angle_atom_site_label_2
    _geom_angle_atom_site_label_3
    _geom_angle_site_symmetry_1
    _geom_angle_site_symmetry_3
    _geom_angle
    _geom_angle_publ_flag
    N1 C1 C2 . . 121.9(3) ?
    N1 C1 H1 . . 119.1 ?
    C2 C1 H1 . . 119.1 ?
    C3 C2 C1 . . 120.0(4) ?
    C3 C2 H2 . . 120.0 ?
    C1 C2 H2 . . 120.0 ?
    C2 C3 C4 . . 120.4(3) ?
    C2 C3 H3 . . 119.8 ?
    C4 C3 H3 . . 119.8 ?
    C5 C4 C3 . . 115.5(3) ?
    C5 C4 C9 . . 117.5(3) ?
    C3 C4 C9 . . 127.0(3) ?
    N1 C5 C4 . . 124.5(3) ?
    N1 C5 C6 . . 116.3(3) ?
    C4 C5 C6 . . 119.2(3) ?
    N2 C6 C7 . . 121.9(3) ?
    N2 C6 C5 . . 115.0(3) ?
    C7 C6 C5 . . 123.1(3) ?
    C6 C7 C10 . . 115.8(3) ?
    C6 C7 C8 . . 116.3(3) ?
    C10 C7 C8 . . 127.9(3) ?
    C9 C8 C7 . . 121.8(3) ?
    C9 C8 H8 . . 119.1 ?
    C7 C8 H8 . . 119.1 ?
    C8 C9 C4 . . 122.1(3) ?
    C8 C9 H9 . . 118.9 ?
    C4 C9 H9 . . 118.9 ?
    C11 C10 C7 . . 121.8(3) ?
    C11 C10 H10 . . 119.1 ?
    C7 C10 H10 . . 119.1 ?
    C10 C11 C12 . . 118.1(3) ?
    C10 C11 H11 . . 120.9 ?
    C12 C11 H11 . . 120.9 ?
    N2 C12 N4 . . 112.6(3) ?
    N2 C12 C11 . . 121.2(3) ?
    N4 C12 C11 . . 126.2(3) ?
    C14 C13 N4 . . 108.2(3) ?
    C14 C13 H13 . . 125.9 ?
    N4 C13 H13 . . 125.9 ?
    C13 C14 C15 . . 106.8(3) ?
    C13 C14 H14 . . 126.6 ?
    C15 C14 H14 . . 126.6 ?
    N5 C15 N3 . . 123.2(3) ?
    N5 C15 C14 . . 127.6(3) ?
    N3 C15 C14 . . 109.2(3) ?
    O6 C31 H31A . . 109.5 ?
    O6 C31 H31B . . 109.5 ?
    H31A C31 H31B . . 109.5 ?
    O6 C31 H31C . . 109.5 ?
    H31A C31 H31C . . 109.5 ?
    H31B C31 H31C . . 109.5 ?
    O3 Cu1 N2 . . 170.82(10) ?
    O3 Cu1 N3 . . 104.67(10) ?
    N2 Cu1 N3 . . 77.52(10) ?
    O3 Cu1 N1 . . 96.64(10) ?
    N2 Cu1 N1 . . 79.71(10) ?
    N3 Cu1 N1 . . 155.91(10) ?
    O3 Cu1 O5 . . 91.88(9) ?
    N2 Cu1 O5 . . 96.76(9) ?
    N3 Cu1 O5 . . 96.34(10) ?
    N1 Cu1 O5 . . 94.02(10) ?
    C1 N1 C5 . . 117.6(3) ?
    C1 N1 Cu1 . . 131.1(2) ?
    C5 N1 Cu1 . . 111.23(19) ?
    C12 N2 C6 . . 121.1(3) ?
    C12 N2 Cu1 . . 121.2(2) ?
    C6 N2 Cu1 . . 117.7(2) ?
    C15 N3 N4 . . 105.4(2) ?
    C15 N3 Cu1 . . 143.2(2) ?
    N4 N3 Cu1 . . 111.22(18) ?
    C13 N4 C12 . . 132.7(3) ?
    C13 N4 N3 . . 110.3(3) ?
    C12 N4 N3 . . 116.8(2) ?
    C15 N5 H5A . . 120.0 ?
    C15 N5 H5B . . 120.0 ?
    H5A N5 H5B . . 120.0 ?
    S1 O3 Cu1 . . 129.60(14) ?
    Cu1 O5 H4 . . 109.7 ?
    Cu1 O5 H5 . . 113.0 ?
    H4 O5 H5 . . 103.1 ?
    C31 O6 H12 . . 123.5 ?
    H6 O7 H7 . . 109.3 ?
    H17 O8 H18 . . 103.3 ?
    O1 S1 O4 . . 109.94(15) ?
    O1 S1 O2 . . 110.92(15) ?
    O4 S1 O2 . . 110.86(15) ?
    O1 S1 O3 . . 107.19(14) ?
    O4 S1 O3 . . 107.99(14) ?
    O2 S1 O3 . . 109.84(14) ?
loop_
    _geom_torsion_atom_site_label_1
    _geom_torsion_atom_site_label_2
    _geom_torsion_atom_site_label_3
    _geom_torsion_atom_site_label_4
    _geom_torsion_site_symmetry_1
    _geom_torsion_site_symmetry_2
    _geom_torsion_site_symmetry_3
    _geom_torsion_site_symmetry_4
    _geom_torsion
    _geom_torsion_publ_flag
    N1 C1 C2 C3 . . . . 1.8(6) ?
    C1 C2 C3 C4 . . . . 0.4(6) ?
    C2 C3 C4 C5 . . . . -1.7(5) ?
    C2 C3 C4 C9 . . . . 179.0(3) ?
    C3 C4 C5 N1 . . . . 0.9(5) ?
    C9 C4 C5 N1 . . . . -179.7(3) ?
    C3 C4 C5 C6 . . . . -178.5(3) ?
    C9 C4 C5 C6 . . . . 0.9(4) ?
    N1 C5 C6 N2 . . . . -0.8(4) ?
    C4 C5 C6 N2 . . . . 178.7(3) ?
    N1 C5 C6 C7 . . . . -179.5(3) ?
    C4 C5 C6 C7 . . . . -0.1(5) ?
    N2 C6 C7 C10 . . . . 1.4(4) ?
    C5 C6 C7 C10 . . . . -179.9(3) ?
    N2 C6 C7 C8 . . . . -179.2(3) ?
    C5 C6 C7 C8 . . . . -0.5(5) ?
    C6 C7 C8 C9 . . . . 0.3(5) ?
    C10 C7 C8 C9 . . . . 179.6(3) ?
    C7 C8 C9 C4 . . . . 0.6(5) ?
    C5 C4 C9 C8 . . . . -1.2(5) ?
    C3 C4 C9 C8 . . . . 178.2(3) ?
    C6 C7 C10 C11 . . . . -1.8(5) ?
    C8 C7 C10 C11 . . . . 178.9(3) ?
    C7 C10 C11 C12 . . . . 0.0(5) ?
    C10 C11 C12 N2 . . . . 2.5(5) ?
    C10 C11 C12 N4 . . . . -177.3(3) ?
    N4 C13 C14 C15 . . . . -1.0(4) ?
    C13 C14 C15 N5 . . . . -179.0(3) ?
    C13 C14 C15 N3 . . . . 0.8(4) ?
    C2 C1 N1 C5 . . . . -2.6(5) ?
    C2 C1 N1 Cu1 . . . . 179.4(3) ?
    C4 C5 N1 C1 . . . . 1.2(5) ?
    C6 C5 N1 C1 . . . . -179.3(3) ?
    C4 C5 N1 Cu1 . . . . 179.7(2) ?
    C6 C5 N1 Cu1 . . . . -0.9(3) ?
    O3 Cu1 N1 C1 . . . . -8.8(3) ?
    N2 Cu1 N1 C1 . . . . 179.8(3) ?
    N3 Cu1 N1 C1 . . . . -161.0(3) ?
    O5 Cu1 N1 C1 . . . . 83.6(3) ?
    O3 Cu1 N1 C5 . . . . 173.1(2) ?
    N2 Cu1 N1 C5 . . . . 1.6(2) ?
    N3 Cu1 N1 C5 . . . . 20.8(4) ?
    O5 Cu1 N1 C5 . . . . -94.6(2) ?
    N4 C12 N2 C6 . . . . 176.8(3) ?
    C11 C12 N2 C6 . . . . -2.9(4) ?
    N4 C12 N2 Cu1 . . . . -3.3(4) ?
    C11 C12 N2 Cu1 . . . . 177.0(2) ?
    C7 C6 N2 C12 . . . . 0.9(4) ?
    C5 C6 N2 C12 . . . . -177.8(3) ?
    C7 C6 N2 Cu1 . . . . -179.0(2) ?
    C5 C6 N2 Cu1 . . . . 2.3(3) ?
    N3 Cu1 N2 C12 . . . . 5.9(2) ?
    N1 Cu1 N2 C12 . . . . 178.0(2) ?
    O5 Cu1 N2 C12 . . . . -89.1(2) ?
    N3 Cu1 N2 C6 . . . . -174.2(2) ?
    N1 Cu1 N2 C6 . . . . -2.1(2) ?
    O5 Cu1 N2 C6 . . . . 90.8(2) ?
    N5 C15 N3 N4 . . . . 179.5(3) ?
    C14 C15 N3 N4 . . . . -0.4(3) ?
    N5 C15 N3 Cu1 . . . . -5.7(6) ?
    C14 C15 N3 Cu1 . . . . 174.4(3) ?
    O3 Cu1 N3 C15 . . . . 7.6(4) ?
    N2 Cu1 N3 C15 . . . . 178.4(4) ?
    N1 Cu1 N3 C15 . . . . 159.1(3) ?
    O5 Cu1 N3 C15 . . . . -86.0(4) ?
    O3 Cu1 N3 N4 . . . . -177.80(18) ?
    N2 Cu1 N3 N4 . . . . -6.98(18) ?
    N1 Cu1 N3 N4 . . . . -26.3(4) ?
    O5 Cu1 N3 N4 . . . . 88.58(19) ?
    C14 C13 N4 C12 . . . . 175.1(3) ?
    C14 C13 N4 N3 . . . . 0.8(4) ?
    N2 C12 N4 C13 . . . . -177.5(3) ?
    C11 C12 N4 C13 . . . . 2.2(6) ?
    N2 C12 N4 N3 . . . . -3.4(4) ?
    C11 C12 N4 N3 . . . . 176.3(3) ?
    C15 N3 N4 C13 . . . . -0.2(3) ?
    Cu1 N3 N4 C13 . . . . -176.9(2) ?
    C15 N3 N4 C12 . . . . -175.6(3) ?
    Cu1 N3 N4 C12 . . . . 7.8(3) ?
    N3 Cu1 O3 S1 . . . . 77.66(19) ?
    N1 Cu1 O3 S1 . . . . -91.02(19) ?
    O5 Cu1 O3 S1 . . . . 174.72(18) ?
    Cu1 O3 S1 O1 . . . . 155.30(18) ?
    Cu1 O3 S1 O4 . . . . -86.3(2) ?
    Cu1 O3 S1 O2 . . . . 34.7(2) ?
loop_
    _geom_hbond_atom_site_label_D
    _geom_hbond_atom_site_label_H
    _geom_hbond_atom_site_label_A
    _geom_hbond_site_symmetry_A
    _geom_hbond_distance_DH
    _geom_hbond_distance_HA
    _geom_hbond_distance_DA
    _geom_hbond_angle_DHA
    O5 H4 O7 . 0.89 1.79 2.671(4) 167.0
    O5 H5 O8 . 0.89 1.90 2.774(4) 163.5
    O6 H12 O1 . 0.85 1.89 2.668(4) 152.0
    O7 H6 O6 . 0.84 2.10 2.878(5) 153.1
    O7 H7 O4 1_455 0.89 1.84 2.726(4) 173.2
    O8 H17 O6 4_666 0.90 2.07 2.906(5) 153.9
    O8 H18 O2 4_566 0.90 2.09 2.957(4) 163.2
    N5 H5A O4 . 0.86 2.19 2.916(4) 142.5
    N5 H5B O2 4_666 0.86 2.17 3.022(4) 174.5
_iucr_refine_instructions_details
;
TITL  1 in P21/n
CELL  0.71073   8.0190    18.4885    14.0859    90.000    104.551    90.000
ZERR 4.00   0.0013    0.0030    0.0023    0.000    0.002    0.000
LATT 1
SYMM 0.5-X, 0.5+Y, 0.5-Z
SFAC C  H  N  O  S  Cu
UNIT 64 84 20 32 4 4
OMIT   0.00  54.00
L.S. 4
ACTA
BOND $h
FMAP 2
PLAN 20
mpla c1 c2 c3 c4 c5 c6 c7 c8 c9 c10 c11 c12 c13 c14 c15 n1 n2 n3 n4 n5
htab o5 o7
htab o5 o8
htab o7 o6
htab o6 o1
htab N5 O4
eqiv $1 x-1, y, z
htab O7 O4_$1
eqiv $2 x+1/2, -y+1/2, z+1/2
htab O8 O6_$2
eqiv $3 x-1/2, -y+1/2, z+1/2
htab O8 O2_$3
eqiv $4 x+1/2, -y+1/2, z+1/2
htab N5 O2_$4
conf
htab
size 0.22 0.15 0.11
WGHT  0.062800  0.265600
FVAR  0.244110
MOLE 1
C1     1   0.158256  0.183517 -0.032828 11.000000  0.046150  0.046350 =
           0.038870  0.007730  0.005090 -0.006630
AFIX 43
H1     2   0.174705  0.231339 -0.012115 11.000000 -1.200000
AFIX 0
C2     1   0.034449  0.167738 -0.120580 11.000000  0.045510  0.076640 =
           0.037150  0.016470 -0.002220 -0.008880
AFIX 43
H2     2  -0.027204  0.205016 -0.157874 11.000000 -1.200000
AFIX 0
C3     1   0.005231  0.098550 -0.150578 11.000000  0.040270  0.085690 =
           0.032430 -0.002170  0.002020 -0.019720
AFIX 43
H3     2  -0.076076  0.088331 -0.208811 11.000000 -1.200000
AFIX 0
C4     1   0.096858  0.041864 -0.094397 11.000000  0.038930  0.061020 =
           0.029910 -0.012160  0.014230 -0.018460
C5     1   0.219728  0.062895 -0.009322 11.000000  0.036320  0.041660 =
           0.030350 -0.007460  0.012740 -0.011920
C6     1   0.320227  0.009446  0.050084 11.000000  0.035220  0.036630 =
           0.038150 -0.006940  0.017460 -0.009050
C7     1   0.303563 -0.064488  0.028428 11.000000  0.046540  0.037400 =
           0.053390 -0.016960  0.029850 -0.013540
C8     1   0.176491 -0.084044 -0.057952 11.000000  0.057010  0.047860 =
           0.064000 -0.025490  0.032460 -0.022310
AFIX 43
H8     2   0.160855 -0.132639 -0.074902 11.000000 -1.200000
AFIX 0
C9     1   0.078665 -0.034309 -0.115583 11.000000  0.050270  0.070040 =
           0.043880 -0.028260  0.020210 -0.030310
AFIX 43
H9     2  -0.003554 -0.049540 -0.171011 11.000000 -1.200000
AFIX 0
C10    1   0.414893 -0.110965  0.096177 11.000000  0.060690  0.027720 =
           0.075330 -0.011760  0.039420 -0.003490
AFIX 43
H10    2   0.406613 -0.160682  0.086048 11.000000 -1.200000
AFIX 0
C11    1   0.532708 -0.084883  0.175077 11.000000  0.052800  0.031940 =
           0.063570  0.005150  0.025640  0.005900
AFIX 43
H11    2   0.604776 -0.115922  0.218887 11.000000 -1.200000
AFIX 0
C12    1   0.543079 -0.009296  0.188969 11.000000  0.038940  0.030750 =
           0.043870  0.002310  0.019920  0.004930
C13    1   0.791470  0.004043  0.336390 11.000000  0.052550  0.048210 =
           0.043220  0.014110  0.011490  0.021290
AFIX 43
H13    2   0.821529 -0.043838  0.352310 11.000000 -1.200000
AFIX 0
C14    1   0.871037  0.061933  0.382240 11.000000  0.049030  0.054500 =
           0.037200  0.003640 -0.002580  0.014660
AFIX 43
H14    2   0.965460  0.062216  0.436388 11.000000 -1.200000
AFIX 0
C15    1   0.783792  0.123638  0.332443 11.000000  0.037530  0.046720 =
           0.029250 -0.000010  0.004780  0.007750
C31    1   0.161190  0.460616  0.105828 11.000000  0.089870  0.147230 =
           0.096210  0.034530  0.026450  0.053370
AFIX 137
H31A   2   0.231596  0.473252  0.169421 11.000000 -1.500000
H31B   2   0.044182  0.474705  0.101169 11.000000 -1.500000
H31C   2   0.202697  0.485198  0.056260 11.000000 -1.500000
AFIX 0
Cu1    6   0.444078  0.138051  0.151831 11.000000  0.032200  0.025900 =
           0.029560 -0.000610  0.002790 -0.000440
N1     3   0.251552  0.132453  0.020833 11.000000  0.031760  0.039260 =
           0.030210  0.000000  0.004870 -0.006360
N2     3   0.437252  0.034814  0.129164 11.000000  0.037820  0.028580 =
           0.035360 -0.002980  0.012260 -0.001030
N3     3   0.653172  0.101684  0.259138 11.000000  0.038600  0.029280 =
           0.034060  0.001150  0.004870  0.005510
N4     3   0.658718  0.026797  0.262292 11.000000  0.040650  0.032580 =
           0.037580  0.003520  0.009450  0.011640
N5     3   0.820904  0.192716  0.352414 11.000000  0.057550  0.045030 =
           0.042220 -0.003330 -0.013410  0.002770
AFIX 93
H5A    2   0.759565  0.225895  0.317397 11.000000 -1.200000
H5B    2   0.906323  0.204359  0.400389 11.000000 -1.200000
AFIX 0
O1     4   0.499175  0.359210  0.099017 11.000000  0.053950  0.030070 =
           0.071300  0.004930  0.016990  0.003950
O2     4   0.605520  0.258617  0.024901 11.000000  0.063490  0.054300 =
           0.038700 -0.013710  0.010980 -0.000520
O3     4   0.464779  0.240751  0.155970 11.000000  0.045790  0.028050 =
           0.056440 -0.001060  0.012950 -0.005310
O4     4   0.743941  0.294471  0.189000 11.000000  0.035930  0.071370 =
           0.047370 -0.007470 -0.002070 -0.008230
O5     4   0.259098  0.139874  0.245559 11.000000  0.046530  0.053590 =
           0.044460 -0.002900  0.012760  0.004180
AFIX 3
H4     2   0.197290  0.180478  0.234740 11.000000 -1.500000
H5     2   0.310724  0.142308  0.309576 11.000000 -1.500000
AFIX 0
O6     4   0.168749  0.384510  0.091935 11.000000  0.054280  0.093840 =
           0.153000  0.014740  0.037220  0.005310
AFIX 3
H12    2   0.261121  0.361958  0.091475 11.000000 -1.500000
AFIX 0
MOLE 2
O7     4   0.071279  0.258072  0.184436 11.000000  0.076950  0.103000 =
           0.194760  0.067690  0.075300  0.046290
AFIX 3
H6     2   0.120446  0.297186  0.176560 11.000000 -1.500000
H7     2  -0.038562  0.266975  0.182788 11.000000 -1.500000
AFIX 0
O8     4   0.358669  0.159223  0.447193 11.000000  0.096930  0.175550 =
           0.057090 -0.018900  0.006810  0.041350
AFIX 3
H17    2   0.450386  0.159844  0.499171 11.000000 -1.500000
H18    2   0.272591  0.175199  0.472001 11.000000 -1.500000
AFIX 0
MOLE 1
S1     5   0.580947  0.288826  0.115782 11.000000  0.033510  0.027050 =
           0.033070 -0.004070  0.000930 -0.002620
hklf 4
END
;
data_global
_journal_date_recd_electronic     2012-03-12
_journal_date_accepted     2012-04-01
_journal_name_full     'Acta Crystallographica, Section E'
_journal_year     2012
_journal_volume     68
_journal_issue      5
_journal_page_first     m558
_journal_page_last     m559
_journal_paper_category     QM
_journal_paper_doi     10.1107/S1600536812014134
_journal_coeditor_code     WM2604
_publ_contact_author
;
      Shi Jing Min
      College of Chemistry, Chemical Engineering and Materials Science
      Shandong Normal University
      Jinan 250014
      People's Republic of China
;
_publ_contact_author_email     shijingmin1955@gmail.com
_publ_contact_author_fax     '86 531 86180017'
_publ_contact_author_phone     '86 531 86188367'
_publ_section_title
;\
Aqua[1-(1,10-phenanthrolin-2-yl-\k^2^<i>N</i>,<i>N</i>')-1<i>H</i>-pyrazol-3-\
amine-\k<i>N</i>^2^](sulfato-\k<i>O</i>)copper(II) methanol monosolvate
dihydrate
;
loop_
    _publ_author_name
    _publ_author_address
    'Liang Yuan'
;     College of Chemistry, Chemical Engineering and Materials Science
      Shandong Normal University
      Jinan 250014
      People's Republic of China
;
    'Liu, Shu Lian'
;     School for Cadres of Shandong Bureau of Quality and Technical Supervision
      Jinan 250014
      People's Republic of China
;
    'Chi, Yan Hui'
;     College of Chemistry, Chemical Engineering and Materials Science
      Shandong Normal University
      Jinan 250014
      People's Republic of China
;
    'Zhao, Yan Xia'
;     Shandong Academy of Medical Science Graduate Education Center
      Jinan 250062
      People's Republic of China
;
    'Shi Jing Min'
;     College of Chemistry, Chemical Engineering and Materials Science
      Shandong Normal University
      Jinan 250014
      People's Republic of China
;
