# Supplementary material for: Aqua­[1-(1,10-phenanthrolin-2-yl-κ2 N,N′)-1H-pyrazol-3-amine-κN 2](sulfato-κO)copper(II) methanol monosolvate dihydrate
Source: Acta Crystallogr Sect E Struct Rep Online. 2012 Apr 13;68(Pt 5):m558–9. doi: 10.1107/S1600536812014134 (PMC3344312; doi:10.1107/S1600536812014134)
Supplement: Supplementary file 2 [file e-68-0m558-Isup2.hkl]

# 
# h,k,l, Fc-squared, Fo-squared, sigma(Fo-squared) and status flag 
# 
data_I
_shelx_title ' 101014am in P2(1)/n' 
_shelx_refln_list_code          4 
_shelx_F_calc_maximum      385.73 
_exptl_crystal_F_000      1044.00 
_reflns_d_resolution_high  0.7828 
 
loop_ 
 _symmetry_equiv_pos_as_xyz 
 'x, y, z' 
 '-x+1/2, y+1/2, -z+1/2' 
 '-x, -y, -z' 
 'x-1/2, -y-1/2, z-1/2' 
 
_cell_length_a     8.0190 
_cell_length_b    18.4885 
_cell_length_c    14.0859 
_cell_angle_alpha  90.000 
_cell_angle_beta  104.551 
_cell_angle_gamma  90.000 
 
_shelx_F_squared_multiplier     1.000 
 
loop_ 
 _refln_index_h 
 _refln_index_k 
 _refln_index_l 
 _refln_F_squared_calc 
 _refln_F_squared_meas 
 _refln_F_squared_sigma 
 _refln_observed_status 
   2   0   0     3198.98     3345.43     82.84 o 
   4   0   0      428.68      444.90     17.50 o 
   6   0   0     1457.00     1462.21     61.34 o 
   8   0   0     1295.62     1246.95     59.44 o 
   1   1   0     6230.85     6769.18    113.06 o 
   2   1   0      875.42     1021.81     29.70 o 
   3   1   0      151.94      191.37     10.17 o 
   4   1   0      470.53      399.96     14.57 o 
   5   1   0       30.73       53.93     10.15 o 
   6   1   0     1680.90     1610.77     68.76 o 
   7   1   0      107.51      110.26     15.38 o 
   8   1   0      354.30      286.44     27.54 o 
   9   1   0      956.62      909.67     64.95 o 
   0   2   0       10.15       22.77      3.01 o 
   1   2   0     1237.41     1569.99     25.64 o 
   2   2   0     3525.01     3799.47     67.47 o 
   3   2   0     3954.94     3751.08     68.94 o 
   4   2   0       52.78       68.35      7.29 o 
   5   2   0    14080.41    14631.53    290.24 o 
   6   2   0     1292.33     1206.61     41.20 o 
   7   2   0       28.25       26.51     13.29 o 
   8   2   0        1.51       17.07     13.78 o 
   9   2   0       44.86       41.26     14.60 o 
   1   3   0       13.61       21.67      4.69 o 
   2   3   0     4591.78     5123.86     79.30 o 
   3   3   0      275.96      287.02     14.51 o 
   4   3   0     8176.31     8720.55    152.68 o 
   5   3   0      916.03      885.58     29.92 o 
   6   3   0      368.51      363.12     23.72 o 
   7   3   0      374.30      357.58     34.00 o 
   8   3   0      105.85      123.71     25.75 o 
   9   3   0       74.02      110.66     20.37 o 
   0   4   0     5018.99     5298.11    129.69 o 
   1   4   0    18277.12    20083.04    330.88 o 
   2   4   0       26.00       20.53      3.32 o 
   3   4   0     1815.69     1734.82     31.38 o 
   4   4   0     2451.64     2547.44     59.47 o 
   5   4   0       77.29       63.35      8.79 o 
   6   4   0       13.46        9.40     13.26 o 
   7   4   0        0.36        0.00     14.71 o 
   8   4   0       23.33       35.19     20.32 o 
   9   4   0        1.06       17.17     15.40 o 
   1   5   0     5725.77     6001.97    104.18 o 
   2   5   0     8939.34     9335.12    142.09 o 
   3   5   0      447.55      468.09     12.49 o 
   4   5   0     1097.88      972.53     29.02 o 
   5   5   0      697.46      718.60     56.08 o 
   6   5   0      783.10      758.78     41.82 o 
   7   5   0      627.46      662.27     46.57 o 
   8   5   0      121.01      132.64     27.34 o 
   9   5   0      109.65       96.64     26.36 o 
   0   6   0      739.02      584.66     31.05 o 
   1   6   0        5.72       15.44      3.08 o 
   2   6   0      191.86      223.79     11.04 o 
   3   6   0       27.55       37.19      6.69 o 
   4   6   0      468.38      455.35     17.13 o 
   5   6   0      405.15      388.74     25.77 o 
   6   6   0       18.18       31.47     15.86 o 
   7   6   0      486.38      428.57     44.22 o 
   8   6   0      162.28      115.74     25.97 o 
   9   6   0      126.72      126.28     52.53 o 
   1   7   0    16900.53    16690.91    249.88 o 
   2   7   0      546.15      626.64     19.23 o 
   3   7   0      216.64      299.93     13.83 o 
   4   7   0        4.94       11.87      8.12 o 
   5   7   0     1247.67     1180.75     40.40 o 
   6   7   0      340.98      357.71     34.34 o 
   7   7   0     1397.09     1389.53    119.40 o 
   8   7   0        5.19        4.75     18.40 o 
   9   7   0      513.21      582.06     60.58 o 
   0   8   0    13386.79    14243.08    342.40 o 
   1   8   0     1498.14     1709.34     32.62 o 
   2   8   0     3167.85     3084.04     61.61 o 
   3   8   0      287.61      285.01     14.48 o 
   4   8   0     1208.00     1202.09     44.77 o 
   5   8   0      234.88      260.29     21.48 o 
   6   8   0      197.47      239.22     25.17 o 
   7   8   0      267.44      289.17     53.37 o 
   8   8   0      202.62      210.76     33.93 o 
   9   8   0       30.15       43.80     23.55 o 
   1   9   0      612.56      783.35     19.45 o 
   2   9   0     2753.40     2812.09     74.44 o 
   3   9   0       41.14       36.26      7.53 o 
   4   9   0     4849.02     4581.25    105.98 o 
   5   9   0       67.07       51.81     13.09 o 
   6   9   0     2619.89     2500.41     71.74 o 
   7   9   0      211.94      238.72     58.07 o 
   8   9   0        0.97       33.30     20.14 o 
   9   9   0       41.01        0.00     18.78 o 
   0  10   0     2487.64     2528.78     73.47 o 
   1  10   0      792.68      800.04     22.31 o 
   2  10   0     2883.06     3003.05     76.37 o 
   3  10   0     1914.50     1988.11     46.57 o 
   4  10   0      299.93      298.07     27.69 o 
   5  10   0     2303.73     2203.78     63.96 o 
   6  10   0      326.24      321.81     26.75 o 
   7  10   0        1.38        0.00     21.24 o 
   8  10   0       31.98       61.44     32.47 o 
   1  11   0     1638.48     1550.00     36.34 o 
   2  11   0     1046.07      941.45     39.34 o 
   3  11   0      223.25      244.22     17.54 o 
   4  11   0      271.49      317.02     28.64 o 
   5  11   0      123.71      129.90     17.51 o 
   6  11   0      209.37      218.84     22.83 o 
   7  11   0      349.97      368.47     42.01 o 
   8  11   0        8.15        0.00     20.96 o 
   0  12   0     4238.52     4044.11    112.32 o 
   1  12   0     2670.28     2689.38     56.34 o 
   2  12   0       47.71       31.48      8.85 o 
   3  12   0     1089.95     1110.47     33.32 o 
   4  12   0        0.44        5.36     10.44 o 
   5  12   0     1254.89     1283.85     47.38 o 
   6  12   0     1563.83     1477.94     53.48 o 
   7  12   0      106.14      168.31     33.36 o 
   8  12   0       81.68       71.34     30.67 o 
   1  13   0      295.83      281.52     25.77 o 
   2  13   0      586.60      521.75     23.17 o 
   3  13   0      152.15      179.64     16.64 o 
   4  13   0      292.46      231.31     22.32 o 
   5  13   0        0.27        0.00     11.59 o 
   6  13   0       37.75       52.49     15.88 o 
   7  13   0       52.11       51.32     22.57 o 
   8  13   0      273.85      272.60     42.30 o 
   0  14   0     3706.90     3515.88    133.92 o 
   1  14   0       94.79       91.39     16.95 o 
   2  14   0      412.53      403.09     24.28 o 
   3  14   0       25.74       43.56     10.58 o 
   4  14   0      590.35      525.55     37.83 o 
   5  14   0      188.10      145.29     19.70 o 
   6  14   0      701.82      786.09     42.57 o 
   7  14   0       35.52       39.53     29.45 o 
   1  15   0      141.51      141.09     24.28 o 
   2  15   0      220.84      191.11     18.95 o 
   3  15   0      625.62      584.36     27.97 o 
   4  15   0        5.30       12.80     12.05 o 
   5  15   0       27.37       28.62     14.23 o 
   6  15   0      198.39      181.39     27.18 o 
   7  15   0      111.61      127.18     28.08 o 
   0  16   0      200.68      175.20     34.74 o 
   1  16   0     1010.54      985.38     76.09 o 
   2  16   0      268.78      236.26     21.74 o 
   3  16   0     1010.73      945.40     39.04 o 
   4  16   0      198.79      212.51     24.16 o 
   5  16   0     1621.48     1417.63     54.96 o 
   6  16   0       11.61        0.00     25.69 o 
   7  16   0       17.34       29.94     20.68 o 
   1  17   0        7.50       30.76     15.94 o 
   2  17   0     1570.10     1513.55     61.21 o 
   3  17   0        1.70        0.00     10.96 o 
   4  17   0      810.66      807.64     41.54 o 
   5  17   0       26.32       47.48     16.74 o 
   6  17   0      389.13      361.12     32.53 o 
   0  18   0     2068.47     1811.45    103.55 o 
   1  18   0       15.33        2.64     15.09 o 
   2  18   0      826.78      809.81     38.15 o 
   3  18   0       97.37       84.23     21.98 o 
   4  18   0      175.49      189.88     29.01 o 
   5  18   0       24.56       51.95     17.19 o 
   6  18   0       16.98       31.69     15.70 o 
   1  19   0     1162.85     1114.03     57.06 o 
   2  19   0      283.38      259.50     33.09 o 
   3  19   0      421.98      375.46     72.25 o 
   4  19   0      377.11      465.45     42.54 o 
   5  19   0      107.90      122.66     20.23 o 
   0  20   0       94.11       73.00     36.58 o 
   1  20   0      100.98       95.61     49.67 o 
   2  20   0       37.02       10.15     18.84 o 
   3  20   0      282.10      256.43     43.97 o 
   4  20   0        1.35       12.76     15.15 o 
   5  20   0      318.41      317.58     35.32 o 
   1  21   0      704.19      679.13     51.97 o 
   2  21   0      281.39      324.12    101.53 o 
   3  21   0      195.34      267.67     47.33 o 
   4  21   0      341.63      392.70     56.05 o 
   0  22   0      303.26      350.74     58.23 o 
   1  22   0        6.68        0.00     18.66 o 
   2  22   0      177.44      242.36     36.30 o 
   3  22   0       43.64      121.00     29.70 o 
   1  23   0        1.47        0.31     20.89 o 
   2  23   0      318.26      290.33     59.74 o 
  -9   0   1      152.95      264.82     48.33 o 
  -7   0   1     3274.52     2976.46     97.00 o 
  -5   0   1     5567.97     5509.38    207.26 o 
  -3   0   1      504.48      501.34     28.28 o 
  -1   0   1    26732.45    31423.89   1035.79 o 
   1   0   1     3350.11     4035.27     79.12 o 
   3   0   1    11133.01    12246.46    292.39 o 
   5   0   1     1079.94     1099.08     44.79 o 
   7   0   1      299.14      289.54     35.49 o 
   9   0   1       78.59       59.41     26.68 o 
 -10   1   1        0.20       40.78     25.34 o 
  -9   1   1        2.35        5.39     18.80 o 
  -8   1   1       35.56       42.59     14.76 o 
  -7   1   1       87.49       88.00     16.56 o 
  -6   1   1     2885.71     2741.11     70.75 o 
  -5   1   1      350.01      385.69     15.70 o 
  -4   1   1      104.84       97.19      6.02 o 
  -3   1   1     2520.60     2776.06     51.21 o 
  -2   1   1     3425.28     3901.39     68.16 o 
  -1   1   1    21119.92    23746.39    554.29 o 
   0   1   1    13317.86    14639.35    280.27 o 
   1   1   1     6684.85     7761.62    115.99 o 
   2   1   1    17508.66    18916.11    279.91 o 
   3   1   1     4753.58     5158.24     91.91 o 
   4   1   1     2982.24     2980.44     58.69 o 
   5   1   1     1255.38     1238.01     39.33 o 
   6   1   1      117.48      123.27     13.47 o 
   7   1   1     2082.86     1879.66     79.06 o 
   8   1   1      643.15      550.27     35.87 o 
   9   1   1      591.48      648.56     58.40 o 
 -10   2   1      660.22      617.92     71.32 o 
  -9   2   1       22.61       37.34     14.77 o 
  -8   2   1      193.13      206.32     30.96 o 
  -7   2   1      816.55      663.88     33.48 o 
  -6   2   1       26.09       36.30     10.90 o 
  -5   2   1      948.29      954.89     26.45 o 
  -4   2   1     2543.06     2618.12     52.39 o 
  -3   2   1      851.94      926.76     26.11 o 
  -2   2   1      428.55      542.94     13.82 o 
  -1   2   1     1089.42     1224.32     25.83 o 
   0   2   1     6206.15     7053.20    137.00 o 
   1   2   1     4013.64     4632.41     78.97 o 
   2   2   1     2695.47     2707.28     50.48 o 
   3   2   1     1929.56     2207.61     44.28 o 
   4   2   1     3055.48     3297.96     64.44 o 
   5   2   1      481.10      478.24     24.17 o 
   6   2   1     1409.51     1258.40     42.74 o 
   7   2   1        1.22       14.61     11.19 o 
   8   2   1      648.11      609.52     37.37 o 
   9   2   1      139.51      143.63     25.27 o 
  -9   3   1      112.37      100.34     19.57 o 
  -8   3   1       84.70       82.17     29.54 o 
  -7   3   1      102.44      120.99     38.01 o 
  -6   3   1     1657.18     1546.76     47.61 o 
  -5   3   1     1100.75     1151.38     37.01 o 
  -4   3   1      940.80      864.49     24.33 o 
  -3   3   1     2403.77     2299.19     39.48 o 
  -2   3   1     4723.87     5229.71     80.86 o 
  -1   3   1     7117.13     8142.50    136.64 o 
   0   3   1     2086.26     2325.56     48.60 o 
   1   3   1     2684.50     2826.27     45.48 o 
   2   3   1     9574.63     9485.24    143.28 o 
   3   3   1      629.58      599.30     26.86 o 
   4   3   1     4875.91     4794.30     89.53 o 
   5   3   1      723.74      735.93     23.45 o 
   6   3   1      998.84     1027.73     40.15 o 
   7   3   1      120.93       77.83     21.23 o 
   8   3   1       15.17        4.08     14.42 o 
   9   3   1       62.89       38.09     15.85 o 
  -9   4   1        2.88        0.00     18.58 o 
  -8   4   1      516.73      588.91     46.11 o 
  -7   4   1      208.38      208.21     27.74 o 
  -6   4   1      310.47      323.04     30.69 o 
  -5   4   1     2932.83     3076.56     62.97 o 
  -4   4   1     2950.43     2930.86     58.52 o 
  -3   4   1      793.97      945.33     19.80 o 
  -2   4   1       19.02       35.58      3.32 o 
  -1   4   1     5181.60     5523.64     85.05 o 
   0   4   1      408.69      450.02     14.25 o 
   1   4   1     6485.78     6997.94    119.78 o 
   2   4   1      102.63      119.22      6.13 o 
   3   4   1     8139.48     7868.80    121.90 o 
   4   4   1      262.68      250.69     20.53 o 
   5   4   1     1724.49     1584.60     39.09 o 
   6   4   1        5.67       14.10     13.04 o 
   7   4   1       75.68       63.46     19.65 o 
   8   4   1      176.74      163.78     28.50 o 
   9   4   1       62.10       90.85     18.62 o 
  -9   5   1      241.02      249.49     35.33 o 
  -8   5   1      219.29      217.85     31.59 o 
  -7   5   1       61.94       58.18     20.25 o 
  -6   5   1     1447.05     1402.35     75.60 o 
  -5   5   1      855.58      852.65     33.26 o 
  -4   5   1        5.99        9.87      3.82 o 
  -3   5   1     3270.01     3114.32     52.27 o 
  -2   5   1     1080.67     1099.86     25.47 o 
  -1   5   1    11444.85    12380.67    206.85 o 
   0   5   1     6823.98     7004.24    139.64 o 
   1   5   1     2954.16     2912.28     54.74 o 
   2   5   1      813.65      952.23     19.83 o 
   3   5   1      613.06      747.71     17.45 o 
   4   5   1       94.16      116.64     11.92 o 
   5   5   1      919.33      909.46     27.63 o 
   6   5   1      476.49      441.14     35.52 o 
   7   5   1      360.06      351.19     35.51 o 
   8   5   1        2.15       11.75     19.83 o 
   9   5   1       98.07      118.96     23.14 o 
  -9   6   1       43.64       18.31     18.93 o 
  -8   6   1        3.19       12.10     21.19 o 
  -7   6   1       69.45      104.95     24.05 o 
  -6   6   1     1175.10     1102.32     52.12 o 
  -5   6   1      230.02      236.60     18.86 o 
  -4   6   1        9.35       11.32      4.17 o 
  -3   6   1        7.48       15.52      5.07 o 
  -2   6   1       21.61       29.75      5.44 o 
  -1   6   1      316.64      304.57     11.09 o 
   0   6   1     8804.90     9065.69    155.39 o 
   1   6   1      156.74      151.13      9.33 o 
   2   6   1       24.49       51.63      6.57 o 
   3   6   1      330.48      264.59     12.54 o 
   4   6   1      934.75     1130.34     29.88 o 
   5   6   1      722.75      675.11     35.92 o 
   6   6   1     3660.71     3407.41    109.32 o 
   7   6   1      129.91       84.31     22.16 o 
   8   6   1      692.36      708.57     52.26 o 
   9   6   1       22.23       38.67     31.55 o 
  -9   7   1        0.43        0.00     26.60 o 
  -8   7   1      597.25      565.37     48.76 o 
  -7   7   1       76.46       63.77     22.55 o 
  -6   7   1     6045.93     5558.58    127.87 o 
  -5   7   1      649.35      644.08     34.06 o 
  -4   7   1     1352.70     1402.72     38.01 o 
  -3   7   1        0.72        5.04      6.28 o 
  -2   7   1     1176.14     1126.42     27.76 o 
  -1   7   1      201.93      219.58      8.80 o 
   0   7   1     2988.87     2854.73     54.56 o 
   1   7   1      424.68      420.45     15.28 o 
   2   7   1     2767.67     2435.55     57.52 o 
   3   7   1      599.64      804.55     21.46 o 
   4   7   1       50.37       58.85     11.07 o 
   5   7   1      117.84      174.63     17.91 o 
   6   7   1       49.49       48.13     18.00 o 
   7   7   1       41.92       51.44     20.63 o 
   8   7   1       30.47       51.91     32.39 o 
   9   7   1       21.63       19.16     19.48 o 
  -9   8   1       22.76       17.33     57.98 o 
  -8   8   1       72.87       64.23     27.35 o 
  -7   8   1      420.13      422.10     40.69 o 
  -6   8   1      382.85      369.61     26.42 o 
  -5   8   1     1949.33     1842.14     54.90 o 
  -4   8   1      195.34      195.45     12.82 o 
  -3   8   1     1058.00     1203.00     40.38 o 
  -2   8   1      167.51      142.70     10.51 o 
  -1   8   1      143.83      155.98      8.33 o 
   0   8   1    11338.45    11974.39    205.25 o 
   1   8   1    13324.24    14280.24    242.56 o 
   2   8   1     1690.71     1729.70     39.37 o 
   3   8   1     4814.59     4391.95     84.14 o 
   4   8   1       26.96       30.56      9.69 o 
   5   8   1     2012.40     1906.48     56.17 o 
   6   8   1     2095.88     2051.16     88.53 o 
   7   8   1        1.51        5.55     18.75 o 
   8   8   1      503.25      495.94     47.58 o 
   9   8   1       14.99       23.35     20.45 o 
  -9   9   1      373.30      368.25    102.20 o 
  -8   9   1      366.68      355.12     43.45 o 
  -7   9   1        3.40        0.00     17.94 o 
  -6   9   1       63.11       56.23     14.58 o 
  -5   9   1     2724.32     2361.75     65.84 o 
  -4   9   1        1.29        0.00      7.71 o 
  -3   9   1     2854.81     2686.60     57.18 o 
  -2   9   1       68.43      130.47     11.26 o 
  -1   9   1    13282.34    13870.43    237.13 o 
   0   9   1     1261.31     1403.81     48.35 o 
   1   9   1      823.67      900.57     21.65 o 
   2   9   1      259.90      269.52     15.70 o 
   3   9   1       24.54       33.34      7.66 o 
   4   9   1      114.32       88.22     13.50 o 
   5   9   1     1433.13     1371.70     46.00 o 
   6   9   1      630.86      561.91    105.14 o 
   7   9   1      356.28      418.67     61.25 o 
   8   9   1       24.43       41.22     22.62 o 
   9   9   1      125.47      118.98     46.99 o 
  -9  10   1       70.73       42.52     28.63 o 
  -8  10   1      137.20      192.77     36.65 o 
  -7  10   1       54.15       85.58     27.23 o 
  -6  10   1      348.74      324.26     26.94 o 
  -5  10   1     1552.27     1477.67     49.49 o 
  -4  10   1     2463.11     2400.61     65.59 o 
  -3  10   1      125.30      117.91     11.99 o 
  -2  10   1     7166.21     7288.38    132.46 o 
  -1  10   1     1920.41     2002.74     43.20 o 
   0  10   1     2270.68     2382.07     49.72 o 
   1  10   1     7298.57     7314.29    131.20 o 
   2  10   1     1942.98     2059.62     40.12 o 
   3  10   1     3443.02     3341.38     69.52 o 
   4  10   1       21.65       34.97     10.69 o 
   5  10   1     3265.61     2860.23     77.43 o 
   6  10   1      408.44      444.10     43.32 o 
   7  10   1      401.57      420.92     55.38 o 
   8  10   1      184.93      220.64     35.02 o 
  -8  11   1      126.49      104.78     31.15 o 
  -7  11   1       75.03       64.68     25.09 o 
  -6  11   1     2591.49     2434.08     71.73 o 
  -5  11   1     1828.22     1591.70     52.34 o 
  -4  11   1     2355.24     2142.58     61.46 o 
  -3  11   1     1396.83     1366.54     56.78 o 
  -2  11   1     2728.17     2717.36     59.00 o 
  -1  11   1      297.14      313.50     14.36 o 
   0  11   1      169.97      166.67     11.38 o 
   1  11   1       26.81       44.42      6.98 o 
   2  11   1     4590.06     4347.96    103.77 o 
   3  11   1      203.98      206.83     15.36 o 
   4  11   1     5702.74     5435.54    125.68 o 
   5  11   1      180.87      187.32     21.09 o 
   6  11   1        3.37        2.86     12.81 o 
   7  11   1       22.62       33.47     21.62 o 
   8  11   1       25.63       39.15     42.12 o 
  -8  12   1        4.45       10.59     25.27 o 
  -7  12   1      945.85      828.70     68.89 o 
  -6  12   1      214.14      235.01     23.76 o 
  -5  12   1      401.77      479.27     30.55 o 
  -4  12   1     3325.52     2971.23     79.25 o 
  -3  12   1       11.36       11.64      8.24 o 
  -2  12   1     2540.72     2336.12     76.72 o 
  -1  12   1     1212.08     1140.36     30.33 o 
   0  12   1     1143.52      963.24     32.91 o 
   1  12   1      786.86      763.88     25.40 o 
   2  12   1      151.11      143.94     13.81 o 
   3  12   1      585.00      538.36     32.70 o 
   4  12   1      138.40      167.02     19.35 o 
   5  12   1       38.72       36.23     12.86 o 
   6  12   1      289.15      302.59     27.31 o 
   7  12   1        0.12        0.00     19.94 o 
   8  12   1       91.07      125.65     30.88 o 
  -8  13   1      154.70      149.68     36.02 o 
  -7  13   1      972.44      863.16     58.85 o 
  -6  13   1      114.53      132.31     28.34 o 
  -5  13   1        1.03        0.00     10.25 o 
  -4  13   1      115.41      129.61     17.78 o 
  -3  13   1     1483.04     1382.01     50.67 o 
  -2  13   1      201.88      245.73     17.39 o 
  -1  13   1     3264.16     3029.74     92.78 o 
   0  13   1       71.70       70.79      9.97 o 
   1  13   1     1700.84     1728.37     50.04 o 
   2  13   1       49.00       59.91     11.75 o 
   3  13   1      981.06      995.72     39.02 o 
   4  13   1       76.82       85.11     16.01 o 
   5  13   1      667.20      630.56     36.05 o 
   6  13   1      161.52      183.08     23.36 o 
   7  13   1      764.54      857.89     60.56 o 
   8  13   1       21.58       59.94     29.90 o 
  -8  14   1        2.07       12.80     28.96 o 
  -7  14   1      427.10      435.32     47.41 o 
  -6  14   1       41.95       63.55     16.81 o 
  -5  14   1       53.86       62.85     15.67 o 
  -4  14   1      671.47      641.53     34.77 o 
  -3  14   1       26.53       27.71      9.67 o 
  -2  14   1       58.66       61.90     12.29 o 
  -1  14   1     1540.89     1384.75     44.16 o 
   0  14   1      183.98      158.18     13.34 o 
   1  14   1     3592.65     3459.42     85.24 o 
   2  14   1      448.01      475.59     26.96 o 
   3  14   1      179.71      185.98     16.95 o 
   4  14   1       47.71       64.89     15.09 o 
   5  14   1        2.81        9.70     12.06 o 
   6  14   1       24.43       26.92     23.67 o 
   7  14   1        0.03       10.48     19.22 o 
  -7  15   1       32.35       37.08     19.56 o 
  -6  15   1      243.29      242.69     27.12 o 
  -5  15   1       13.20       15.91     24.36 o 
  -4  15   1        6.56       12.19     11.66 o 
  -3  15   1        9.07       17.61     10.44 o 
  -2  15   1     1628.01     1415.98     47.06 o 
  -1  15   1      158.00      150.38     17.21 o 
   0  15   1       73.73       70.72     18.63 o 
   1  15   1     1237.28     1217.45     42.58 o 
   2  15   1      471.03      486.67     28.28 o 
   3  15   1       17.14       18.38     10.25 o 
   4  15   1       71.45       89.96     17.12 o 
   5  15   1      212.67      201.64     24.97 o 
   6  15   1      115.10      101.49     20.02 o 
   7  15   1      203.48      175.50     33.75 o 
  -7  16   1        5.31        0.00     32.73 o 
  -6  16   1       49.59       59.50     16.75 o 
  -5  16   1        5.72       21.58     14.96 o 
  -4  16   1      542.57      530.53     34.04 o 
  -3  16   1      635.30      617.13     40.10 o 
  -2  16   1      931.20      891.68     37.13 o 
  -1  16   1       11.31       14.30     12.73 o 
   0  16   1      493.61      462.60     36.85 o 
   1  16   1      192.45      171.35     21.40 o 
   2  16   1      315.40      307.57     32.29 o 
   3  16   1      192.82      210.18     44.14 o 
   4  16   1      738.47      728.99     40.26 o 
   5  16   1      256.43      314.74     29.51 o 
   6  16   1      382.37      320.23     30.50 o 
   7  16   1       15.44       21.28     30.29 o 
  -7  17   1        1.90       27.35     21.86 o 
  -6  17   1       90.72       86.11     21.60 o 
  -5  17   1      240.77      220.63     25.92 o 
  -4  17   1      745.75      654.13     38.71 o 
  -3  17   1      904.61      905.07     38.73 o 
  -2  17   1       34.46       41.94     16.17 o 
  -1  17   1      965.07      930.24     48.75 o 
   0  17   1       11.97       41.27     36.84 o 
   1  17   1       91.53       98.56     39.02 o 
   2  17   1      185.90      200.70     21.83 o 
   3  17   1        0.12        0.00     14.01 o 
   4  17   1      492.43      524.86     38.94 o 
   5  17   1      360.53      415.29     38.62 o 
   6  17   1       63.99       83.77     17.60 o 
  -6  18   1       71.09       86.20     17.88 o 
  -5  18   1      641.68      587.11     39.62 o 
  -4  18   1        7.94        6.03     15.59 o 
  -3  18   1        9.36       22.28     15.26 o 
  -2  18   1       20.62       34.86     13.22 o 
  -1  18   1       68.96       60.55     19.68 o 
   0  18   1      284.24      329.80     36.42 o 
   1  18   1     1030.02      907.22     54.29 o 
   2  18   1      231.51      224.46     32.61 o 
   3  18   1     1600.16     1589.39     69.02 o 
   4  18   1       14.09       33.51     17.87 o 
   5  18   1      864.72      855.27     45.48 o 
   6  18   1       14.37       19.29     14.80 o 
  -6  19   1      399.39      480.39     38.48 o 
  -5  19   1      108.04      102.27     18.74 o 
  -4  19   1       84.73      107.31     23.68 o 
  -3  19   1      609.57      631.87     48.42 o 
  -2  19   1       37.71       14.26     17.56 o 
  -1  19   1      741.99      769.03     50.64 o 
   0  19   1      804.76      833.73     50.26 o 
   1  19   1      645.86      524.45     83.74 o 
   2  19   1      296.03      261.24     33.04 o 
   3  19   1       53.28       28.58     16.20 o 
   4  19   1       75.00       62.24     19.64 o 
   5  19   1      126.08      141.18     21.21 o 
  -5  20   1        0.30        0.00     13.93 o 
  -4  20   1      180.54      188.46     26.84 o 
  -3  20   1        6.79        0.00     17.62 o 
  -2  20   1      889.33      956.92     54.98 o 
  -1  20   1       67.62       53.79     22.28 o 
   0  20   1     1723.93     1510.23     70.90 o 
   1  20   1       32.56       21.75     21.50 o 
   2  20   1      142.40      143.90     28.35 o 
   3  20   1        0.20       28.36     20.81 o 
   4  20   1       37.90       54.58     32.39 o 
   5  20   1        2.42        0.00     22.40 o 
  -4  21   1       59.73       66.96     25.01 o 
  -3  21   1      318.67      260.96     43.63 o 
  -2  21   1       35.40       24.05     24.00 o 
  -1  21   1      313.68      349.33     65.95 o 
   0  21   1      325.38      367.10     40.59 o 
   1  21   1       22.04       42.82     35.83 o 
   2  21   1      308.57      317.79     48.50 o 
   3  21   1       26.57       52.36     24.00 o 
   4  21   1       10.85       39.94     20.31 o 
  -3  22   1       18.20       41.96     21.98 o 
  -2  22   1        6.24       33.94     22.45 o 
  -1  22   1       15.40        4.62     19.82 o 
   0  22   1      149.80      176.69     31.09 o 
   1  22   1      245.16      214.22     32.47 o 
   2  22   1       92.95      100.69     39.77 o 
   3  22   1      559.86      681.52     75.02 o 
  -2  23   1       46.62       54.28     25.53 o 
  -1  23   1      398.73      463.07     54.12 o 
   0  23   1        5.73       36.46     23.72 o 
   1  23   1        6.36        0.00     27.19 o 
 -10   0   2      272.96      272.88     45.31 o 
  -8   0   2      230.30      180.10     25.99 o 
  -6   0   2      845.87      734.05     49.17 o 
  -4   0   2    18888.72    21234.81    503.51 o 
  -2   0   2     2175.19     2705.43     98.34 o 
   0   0   2      123.99      126.05     30.54 o 
   2   0   2     2291.76     2319.89     50.56 o 
   4   0   2     2321.59     2339.64     54.67 o 
   6   0   2     2232.33     2211.36     93.73 o 
   8   0   2      615.75      623.48     47.28 o 
 -10   1   2      122.65      126.52     22.33 o 
  -9   1   2      172.38      155.70     39.94 o 
  -8   1   2      572.32      597.62     35.59 o 
  -7   1   2       29.27       19.81     12.64 o 
  -6   1   2     4035.99     4050.75     95.28 o 
  -5   1   2     1456.60     1388.83     37.99 o 
  -4   1   2       17.31       31.66      5.02 o 
  -3   1   2     1409.94     1272.09     34.66 o 
  -2   1   2     2802.33     2779.99     71.19 o 
  -1   1   2    10199.13    11255.72    375.75 o 
   0   1   2    20659.93    23414.79    387.81 o 
   1   1   2      333.91      344.79      9.10 o 
   2   1   2    15670.32    16568.62    274.13 o 
   3   1   2      222.06      179.03      8.74 o 
   4   1   2     1145.16     1084.76     23.02 o 
   5   1   2     2255.68     2173.98     58.97 o 
   6   1   2      810.73      787.29     29.26 o 
   7   1   2       54.63       56.28     22.64 o 
   8   1   2      598.42      688.93     40.08 o 
   9   1   2        4.36        9.77     13.55 o 
 -10   2   2      267.38      318.39     36.44 o 
  -9   2   2      326.22      361.40     30.94 o 
  -8   2   2      340.56      319.69     34.22 o 
  -7   2   2      918.68      749.59     65.28 o 
  -6   2   2        0.88        7.69      9.75 o 
  -5   2   2      882.95      846.43     30.28 o 
  -4   2   2      104.03      111.34      8.57 o 
  -3   2   2        7.72       17.35      3.42 o 
  -2   2   2     9571.22    11157.25    186.80 o 
  -1   2   2     9331.62     9902.23    164.47 o 
   0   2   2       61.17       69.41      5.44 o 
   1   2   2     4823.12     5405.53     83.61 o 
   2   2   2      693.76      792.10     19.85 o 
   3   2   2      784.18      736.17     16.79 o 
   4   2   2     2358.86     2523.71     52.44 o 
   5   2   2     1589.99     1556.92     52.40 o 
   6   2   2      325.84      353.04     21.31 o 
   7   2   2       99.13      102.51     15.28 o 
   8   2   2      498.68      463.61     49.03 o 
   9   2   2      345.85      372.70     40.53 o 
 -10   3   2      185.07      282.27     47.16 o 
  -9   3   2      182.96      261.76     76.02 o 
  -8   3   2       15.57       31.10     22.74 o 
  -7   3   2       39.65       45.32     18.85 o 
  -6   3   2       35.44       31.89     10.70 o 
  -5   3   2     6230.62     6059.44    129.42 o 
  -4   3   2      243.83      246.34     11.34 o 
  -3   3   2     7788.78     7973.26    122.71 o 
  -2   3   2      392.75      358.60     12.05 o 
  -1   3   2     5023.06     5334.48     91.04 o 
   0   3   2     2878.45     3534.98     72.99 o 
   1   3   2      911.22      849.14     17.57 o 
   2   3   2     1388.08     1498.52     27.97 o 
   3   3   2     3762.43     3825.58     63.18 o 
   4   3   2      320.38      357.02     15.63 o 
   5   3   2     4120.83     4060.30    111.76 o 
   6   3   2     1288.12     1305.76     44.78 o 
   7   3   2      118.71      110.81     17.92 o 
   8   3   2      419.73      374.01     41.43 o 
   9   3   2        2.72       29.06     18.40 o 
  -9   4   2      205.24      186.00     33.58 o 
  -8   4   2       58.58       46.58     20.63 o 
  -7   4   2       64.96       48.33     45.98 o 
  -6   4   2      526.05      491.49     53.53 o 
  -5   4   2       58.94       72.27      8.86 o 
  -4   4   2     5229.08     5267.99     85.42 o 
  -3   4   2     1827.43     1947.68     35.08 o 
  -2   4   2     5940.70     5686.47    103.52 o 
  -1   4   2       43.13       40.83      4.36 o 
   0   4   2        8.34       10.33      4.18 o 
   1   4   2      129.81      112.81      6.44 o 
   2   4   2     2608.27     2959.82     49.90 o 
   3   4   2      153.93      193.98     13.49 o 
   4   4   2     7024.92     7257.82    130.98 o 
   5   4   2     1489.45     1451.25     37.58 o 
   6   4   2     1511.67     1415.13     60.87 o 
   7   4   2       10.83        0.00     15.62 o 
   8   4   2       44.77       27.33     21.05 o 
   9   4   2       47.36       46.25     24.94 o 
  -9   5   2       51.37       44.78     26.27 o 
  -8   5   2      259.36      247.51     41.87 o 
  -7   5   2        0.30        5.55     16.16 o 
  -6   5   2      154.12      160.16     23.49 o 
  -5   5   2      597.36      612.40     27.68 o 
  -4   5   2      108.06      114.64      7.14 o 
  -3   5   2      121.84      137.55      8.15 o 
  -2   5   2      834.36      805.29     20.83 o 
  -1   5   2     2799.54     2796.29     51.65 o 
   0   5   2       41.53       34.78      9.70 o 
   1   5   2     1567.62     1523.20     32.82 o 
   2   5   2     1314.79     1085.25     23.10 o 
   3   5   2      692.31      861.39     20.93 o 
   4   5   2      781.14      812.90     36.72 o 
   5   5   2       13.12       29.19      8.11 o 
   6   5   2       23.10       29.12     15.76 o 
   7   5   2       48.65       67.73     20.96 o 
   8   5   2        4.94       26.71     19.65 o 
   9   5   2      121.35      106.97     19.32 o 
  -9   6   2      104.04      138.67     43.05 o 
  -8   6   2        2.43        0.00     20.16 o 
  -7   6   2     2125.27     1936.50     77.09 o 
  -6   6   2       27.67       24.28     11.58 o 
  -5   6   2      519.73      456.37     34.67 o 
  -4   6   2     2869.90     2970.74     52.23 o 
  -3   6   2      146.91      183.92     11.03 o 
  -2   6   2       27.22       23.71      5.45 o 
  -1   6   2      620.04      542.47     21.36 o 
   0   6   2      350.48      331.98     14.10 o 
   1   6   2     5590.25     5080.78     91.95 o 
   2   6   2     2699.08     2874.76     49.88 o 
   3   6   2     4505.33     4398.60     73.30 o 
   4   6   2     1569.12     1477.14     36.62 o 
   5   6   2      279.18      275.09     20.82 o 
   6   6   2      389.05      398.09     44.39 o 
   7   6   2      872.56      800.58     51.64 o 
   8   6   2       84.72      104.00     53.70 o 
   9   6   2      358.81      308.74     44.00 o 
  -9   7   2        5.98       18.63     23.13 o 
  -8   7   2       11.05       24.02     21.93 o 
  -7   7   2      355.59      351.97     36.12 o 
  -6   7   2      139.84      122.53     17.36 o 
  -5   7   2     1161.29     1157.07     44.33 o 
  -4   7   2      357.28      329.07     15.69 o 
  -3   7   2     2716.42     2679.50     54.96 o 
  -2   7   2       19.94       17.92      5.57 o 
  -1   7   2       23.19       36.82      4.81 o 
   0   7   2     1593.69     1910.88     46.41 o 
   1   7   2       38.42       31.35      6.32 o 
   2   7   2      360.57      317.28     14.24 o 
   3   7   2      198.09      257.66     11.06 o 
   4   7   2        5.31       13.90      8.30 o 
   5   7   2      869.17      734.05     31.38 o 
   6   7   2      107.40      124.05     24.03 o 
   7   7   2      724.60      661.54     93.39 o 
   8   7   2       18.33       27.15     21.80 o 
   9   7   2       96.00       83.46     26.01 o 
  -9   8   2      206.32      235.09     37.86 o 
  -8   8   2       13.66       20.32     22.78 o 
  -7   8   2     1040.73      908.90     52.84 o 
  -6   8   2      220.11      221.29     21.86 o 
  -5   8   2     1992.48     1972.27     57.38 o 
  -4   8   2     4056.44     3848.68    167.04 o 
  -3   8   2      187.14      221.62     13.52 o 
  -2   8   2     2735.07     2638.44     54.31 o 
  -1   8   2     5829.29     5577.55     89.78 o 
   0   8   2     3092.48     3368.53     75.36 o 
   1   8   2     3726.98     3310.64     65.27 o 
   2   8   2     1057.35     1080.89     28.80 o 
   3   8   2      746.67      675.97     22.20 o 
   4   8   2     2131.87     1921.67     65.38 o 
   5   8   2      254.58      281.80     22.84 o 
   6   8   2      395.52      396.57     37.20 o 
   7   8   2     1078.24      990.57     60.04 o 
   8   8   2      281.10      249.18     35.10 o 
  -9   9   2      118.97      133.38     34.78 o 
  -8   9   2      332.65      338.43     41.53 o 
  -7   9   2       14.16       30.41     18.93 o 
  -6   9   2      108.60      123.69     17.94 o 
  -5   9   2      101.86      103.97     15.39 o 
  -4   9   2        2.07       11.32      7.18 o 
  -3   9   2      784.45      827.52     25.42 o 
  -2   9   2     6003.96     6203.63    113.63 o 
  -1   9   2     3064.19     3060.05     60.42 o 
   0   9   2    17184.55    18014.98    305.84 o 
   1   9   2      347.87      391.59     27.16 o 
   2   9   2     9342.76     9397.92    166.57 o 
   3   9   2      465.28      493.12     19.58 o 
   4   9   2     2107.89     2036.30     93.14 o 
   5   9   2      964.61      852.56     55.92 o 
   6   9   2       62.35       72.29     55.80 o 
   7   9   2      102.24       90.90     24.59 o 
   8   9   2      356.08      454.53     47.71 o 
  -9  10   2      206.44      235.02     41.52 o 
  -8  10   2      240.85      225.09     36.76 o 
  -7  10   2      188.21      238.87     35.41 o 
  -6  10   2     1241.21     1153.20     44.74 o 
  -5  10   2       10.44       12.12     14.41 o 
  -4  10   2     3630.85     3632.47    109.08 o 
  -3  10   2       17.68       29.41      7.97 o 
  -2  10   2     5610.32     5718.38    107.00 o 
  -1  10   2     1512.91     1618.45     37.01 o 
   0  10   2      316.51      392.45     15.90 o 
   1  10   2      238.86      201.60     15.54 o 
   2  10   2     1458.74     1422.39     36.86 o 
   3  10   2      163.01      188.56     14.40 o 
   4  10   2     3260.80     3142.30     81.07 o 
   5  10   2      702.88      727.90     34.18 o 
   6  10   2     1483.34     1351.06     83.66 o 
   7  10   2       54.54       61.16     36.25 o 
   8  10   2       53.33       58.18     23.02 o 
  -8  11   2       31.46       11.52     47.33 o 
  -7  11   2       96.85       97.09     27.61 o 
  -6  11   2      103.05      116.13     17.76 o 
  -5  11   2     2568.68     2297.64     66.77 o 
  -4  11   2      708.32      665.04     30.69 o 
  -3  11   2     5439.41     5272.76    116.78 o 
  -2  11   2       22.43       23.84      7.79 o 
  -1  11   2     2835.02     2594.86     54.40 o 
   0  11   2      236.44      231.86     14.03 o 
   1  11   2        5.29        7.03      5.35 o 
   2  11   2      410.59      418.24     24.13 o 
   3  11   2     2255.24     2331.60     54.34 o 
   4  11   2        7.52        0.00      9.50 o 
   5  11   2     3324.93     3135.04     84.53 o 
   6  11   2      403.29      362.14     28.72 o 
   7  11   2      902.73      816.56     57.73 o 
   8  11   2       23.03       38.25     23.14 o 
  -8  12   2        3.44       22.38     22.90 o 
  -7  12   2     1023.86     1041.55     61.81 o 
  -6  12   2      209.73      181.01     21.56 o 
  -5  12   2      195.78      193.86     21.12 o 
  -4  12   2      526.11      489.89     29.22 o 
  -3  12   2      408.99      446.74     25.19 o 
  -2  12   2      158.97      165.27     14.10 o 
  -1  12   2      180.14      165.48     11.97 o 
   0  12   2      194.25      207.46     13.45 o 
   1  12   2     3152.93     3005.17     62.78 o 
   2  12   2      237.98      220.24     16.49 o 
   3  12   2     1075.31      988.47     32.04 o 
   4  12   2      933.27      936.55     38.63 o 
   5  12   2      510.20      434.22     33.13 o 
   6  12   2       21.60       48.91     15.89 o 
   7  12   2       20.60        5.37     30.54 o 
   8  12   2       56.46       70.59     25.07 o 
  -8  13   2      143.44      173.98     35.42 o 
  -7  13   2       57.96       59.31     25.76 o 
  -6  13   2     1160.97     1168.87     66.97 o 
  -5  13   2        7.05        0.00      9.89 o 
  -4  13   2      192.11      154.19     36.78 o 
  -3  13   2      430.42      423.41     25.07 o 
  -2  13   2     1065.34      996.84     36.14 o 
  -1  13   2      259.26      285.81     20.58 o 
   0  13   2     6342.07     6251.66    117.38 o 
   1  13   2      180.71      179.40     17.55 o 
   2  13   2     5751.31     5600.55    170.02 o 
   3  13   2       25.68       60.12     13.90 o 
   4  13   2       19.25       28.17     12.34 o 
   5  13   2        1.66        3.54     12.33 o 
   6  13   2      107.67      110.90     19.18 o 
   7  13   2       26.99       70.73     20.22 o 
  -8  14   2      171.02      155.13     36.24 o 
  -7  14   2        7.96       28.42     22.14 o 
  -6  14   2        2.46        6.49     18.33 o 
  -5  14   2       89.25       81.05     16.52 o 
  -4  14   2        6.72       27.29     11.82 o 
  -3  14   2      251.99      246.29     18.93 o 
  -2  14   2       53.43       34.67     11.44 o 
  -1  14   2       50.46       47.63     11.60 o 
   0  14   2       44.46       51.35      9.31 o 
   1  14   2      530.24      518.36     27.29 o 
   2  14   2      315.05      312.51     32.23 o 
   3  14   2       22.57       13.54     11.85 o 
   4  14   2       36.16       36.03     14.32 o 
   5  14   2       48.98       56.46     15.65 o 
   6  14   2      757.94      720.73     55.32 o 
   7  14   2        4.94       29.38     17.42 o 
  -7  15   2        0.48       15.64     14.52 o 
  -6  15   2      527.33      584.73     38.73 o 
  -5  15   2      416.38      409.80     31.60 o 
  -4  15   2      440.21      465.08     31.27 o 
  -3  15   2     2579.56     2360.89     58.62 o 
  -2  15   2      408.68      406.10     26.34 o 
  -1  15   2     1444.94     1321.38     44.54 o 
   0  15   2     1763.25     1674.94     65.91 o 
   1  15   2      903.69      828.53     34.84 o 
   2  15   2       10.09       17.25     10.91 o 
   3  15   2       30.17       35.18     12.98 o 
   4  15   2       92.55      101.94     17.06 o 
   5  15   2      872.15      804.92     42.82 o 
   6  15   2       98.01      120.58     20.99 o 
   7  15   2      156.35      116.78     36.50 o 
  -7  16   2      191.99      174.91     29.58 o 
  -6  16   2       23.89       21.09     14.54 o 
  -5  16   2      273.98      311.01     32.25 o 
  -4  16   2      383.29      337.05     35.66 o 
  -3  16   2       89.01       67.12     14.39 o 
  -2  16   2      354.19      381.42     34.80 o 
  -1  16   2       52.85       47.00     12.60 o 
   0  16   2      209.07      219.20     27.43 o 
   1  16   2      284.50      298.80     23.94 o 
   2  16   2      102.95       88.93     15.91 o 
   3  16   2      126.37      167.66     34.74 o 
   4  16   2      137.71      134.71     20.38 o 
   5  16   2       40.18       58.93     17.24 o 
   6  16   2       55.27       70.20     18.74 o 
  -7  17   2        2.79       28.64     15.41 o 
  -6  17   2      117.17      126.97     21.74 o 
  -5  17   2      558.35      589.66     38.36 o 
  -4  17   2       49.33       44.40     16.11 o 
  -3  17   2      519.00      543.72     42.40 o 
  -2  17   2      134.75      146.14     19.01 o 
  -1  17   2      340.00      271.95     30.78 o 
   0  17   2      569.93      479.44     38.96 o 
   1  17   2        5.73        0.00     16.03 o 
   2  17   2     1479.64     1338.86     48.67 o 
   3  17   2      932.02      898.61     49.41 o 
   4  17   2      241.51      231.03     33.52 o 
   5  17   2      188.05      216.86     27.03 o 
   6  17   2       23.21       46.29     15.98 o 
  -6  18   2      141.78      187.39     35.51 o 
  -5  18   2        6.79       29.28     28.90 o 
  -4  18   2      978.68      940.51     44.10 o 
  -3  18   2      141.99      111.49     18.77 o 
  -2  18   2      968.73      935.88     41.08 o 
  -1  18   2      694.26      675.62     46.26 o 
   0  18   2      310.39      283.23     52.70 o 
   1  18   2      142.36      130.41     25.45 o 
   2  18   2      400.44      405.98     38.59 o 
   3  18   2       35.32       33.68     17.03 o 
   4  18   2      607.27      534.35     79.46 o 
   5  18   2       23.75       52.04     16.74 o 
   6  18   2      332.07      354.83     36.53 o 
  -6  19   2       62.76       83.90     21.40 o 
  -5  19   2      161.29      168.43     28.45 o 
  -4  19   2        3.08        0.00     13.74 o 
  -3  19   2       18.12       38.01     17.01 o 
  -2  19   2      414.87      438.58     41.33 o 
  -1  19   2      136.91      135.58     25.62 o 
   0  19   2     1301.05     1255.71     62.00 o 
   1  19   2      274.53      264.06     33.52 o 
   2  19   2      548.35      676.86     97.92 o 
   3  19   2       10.00       15.43     16.73 o 
   4  19   2      276.01      300.25     35.13 o 
   5  19   2       96.51       95.93     30.76 o 
  -5  20   2      593.98      536.33     46.45 o 
  -4  20   2       13.73       37.39     23.66 o 
  -3  20   2       87.92       55.88     24.17 o 
  -2  20   2       34.86       43.64     22.13 o 
  -1  20   2     1388.42     1173.65     73.92 o 
   0  20   2       15.58       14.57     21.09 o 
   1  20   2     1756.13     1726.87     76.22 o 
   2  20   2        0.40       22.28     21.03 o 
   3  20   2      319.07      261.97     44.81 o 
   4  20   2        0.43        3.00     26.94 o 
  -4  21   2        2.00       67.13     23.16 o 
  -3  21   2       49.44       82.06     28.36 o 
  -2  21   2       74.92       59.95     22.83 o 
  -1  21   2      159.95      189.24     31.92 o 
   0  21   2      245.36      205.70     33.31 o 
   1  21   2       83.01       93.68     25.92 o 
   2  21   2      141.14      206.08     48.00 o 
   3  21   2        2.77       33.40     21.98 o 
   4  21   2       14.04       46.65     21.82 o 
  -3  22   2        2.55        0.00     24.33 o 
  -2  22   2      585.38      560.16     49.12 o 
  -1  22   2      193.51      185.13     31.26 o 
   0  22   2       61.22       42.41     23.86 o 
   1  22   2      126.93      164.04     31.53 o 
   2  22   2      122.08      165.47     47.66 o 
  -2  23   2       27.27       55.35     23.85 o 
  -1  23   2       23.34       23.68     23.25 o 
   0  23   2       37.80       55.95     25.98 o 
   1  23   2        0.02        5.02     21.24 o 
  -9   0   3      116.69      102.37     30.21 o 
  -7   0   3      189.92      230.59     35.41 o 
  -5   0   3      150.38      156.05     16.19 o 
  -3   0   3      124.58      200.52     24.75 o 
  -1   0   3    33902.48    38334.74   1264.53 o 
   1   0   3    12645.88    12675.39    242.89 o 
   3   0   3     1261.79     1210.85     40.35 o 
   5   0   3      232.52      271.58     25.04 o 
   7   0   3     4159.58     3969.25    124.72 o 
   9   0   3      829.60      792.28     77.37 o 
 -10   1   3      498.23      474.95     68.89 o 
  -9   1   3       20.57       24.40     18.36 o 
  -8   1   3       68.30       57.52     19.30 o 
  -7   1   3     2855.42     2659.06     82.25 o 
  -6   1   3      111.36      111.47     16.66 o 
  -5   1   3     3559.18     3521.53     68.12 o 
  -4   1   3       41.23       56.73      6.93 o 
  -3   1   3     1949.76     2260.62     51.66 o 
  -2   1   3   148790.41   165508.69   3865.43 o 
  -1   1   3     1447.52     1888.23     42.33 o 
   0   1   3       61.05       41.20      4.76 o 
   1   1   3    17100.99    18089.35    243.06 o 
   2   1   3       92.36      149.50      8.29 o 
   3   1   3    17840.88    19910.81    270.24 o 
   4   1   3        5.87        9.05      4.83 o 
   5   1   3       74.78       87.24     11.74 o 
   6   1   3      484.31      477.00     24.85 o 
   7   1   3      359.41      395.45     29.22 o 
   8   1   3      457.98      447.18     54.33 o 
   9   1   3        0.59       18.62     14.95 o 
 -10   2   3        7.43        8.06     20.31 o 
  -9   2   3        1.87        0.00     21.48 o 
  -8   2   3      244.97      253.50     31.93 o 
  -7   2   3      102.74      131.73     23.58 o 
  -6   2   3     2868.96     2562.76     99.69 o 
  -5   2   3      146.67      169.91      9.49 o 
  -4   2   3     7068.38     7367.98    129.92 o 
  -3   2   3     1978.31     2025.07     47.35 o 
  -2   2   3     6576.99     6817.69    167.31 o 
  -1   2   3     2069.13     2329.80     43.05 o 
   0   2   3     6063.82     6341.41    110.21 o 
   1   2   3     5197.89     5164.38     91.65 o 
   2   2   3     7321.84     7749.54    119.80 o 
   3   2   3      334.74      274.44     10.65 o 
   4   2   3     4402.79     4340.33     83.37 o 
   5   2   3        0.43        0.91      7.51 o 
   6   2   3      670.90      599.75     27.32 o 
   7   2   3       23.22       18.80     12.65 o 
   8   2   3        2.24       13.67     15.90 o 
   9   2   3      172.68      204.33     30.90 o 
 -10   3   3      124.44       95.92     56.89 o 
  -9   3   3       52.30       32.31     27.27 o 
  -8   3   3      334.22      338.52     44.05 o 
  -7   3   3      243.73      230.87     28.29 o 
  -6   3   3       44.36       58.51     11.38 o 
  -5   3   3       28.62       36.83      9.33 o 
  -4   3   3      763.03      765.89     18.75 o 
  -3   3   3     2556.95     2963.23     56.97 o 
  -2   3   3     6307.84     6228.92    124.19 o 
  -1   3   3    10945.90    11729.68    195.55 o 
   0   3   3     1032.93      844.50     32.23 o 
   1   3   3      570.47      619.93     15.24 o 
   2   3   3     1015.42      988.32     21.46 o 
   3   3   3     7446.08     7918.05    123.97 o 
   4   3   3      576.32      589.44     20.71 o 
   5   3   3     1305.94     1264.32     42.17 o 
   6   3   3       15.05       24.34     10.59 o 
   7   3   3      132.23      119.71     19.15 o 
   8   3   3      298.41      317.07     30.72 o 
   9   3   3        0.58        9.92     24.21 o 
 -10   4   3       13.57       14.26     33.56 o 
  -9   4   3      588.66      577.50     55.13 o 
  -8   4   3       29.08        9.00     20.17 o 
  -7   4   3      873.94      818.73     47.11 o 
  -6   4   3      394.88      448.08     24.13 o 
  -5   4   3      210.13      235.82     13.95 o 
  -4   4   3     1655.16     1548.14     32.79 o 
  -3   4   3     6080.72     6242.67    110.88 o 
  -2   4   3     3838.95     4003.82     83.71 o 
  -1   4   3    10123.12    10671.13    179.31 o 
   0   4   3      143.11      186.63     10.85 o 
   1   4   3     2676.85     2776.43     47.60 o 
   2   4   3      402.81      547.15     14.97 o 
   3   4   3     3145.50     3497.66     60.08 o 
   4   4   3      657.27      655.51     22.28 o 
   5   4   3      413.56      454.92     48.80 o 
   6   4   3      100.33       93.23     19.59 o 
   7   4   3      220.88      220.23     34.48 o 
   8   4   3        8.57       14.21     18.92 o 
   9   4   3       56.97       38.37     17.25 o 
  -9   5   3        0.76       10.01     21.69 o 
  -8   5   3        8.36       15.41     20.17 o 
  -7   5   3        4.94        0.00     15.27 o 
  -6   5   3      158.33      194.68     22.83 o 
  -5   5   3      289.07      280.89     23.04 o 
  -4   5   3      490.91      527.82     15.07 o 
  -3   5   3      404.76      346.03     15.35 o 
  -2   5   3       10.51       21.99      5.78 o 
  -1   5   3      886.07      926.46     29.38 o 
   0   5   3     5903.17     6135.57    125.76 o 
   1   5   3     1380.20     1349.34     30.83 o 
   2   5   3      803.06      821.79     19.85 o 
   3   5   3      806.95      680.62     21.42 o 
   4   5   3      361.85      381.00     18.13 o 
   5   5   3     2685.04     2551.60     57.54 o 
   6   5   3       30.87       47.60     21.23 o 
   7   5   3      541.30      596.82     46.03 o 
   8   5   3      245.22      288.41     29.47 o 
   9   5   3      130.93      137.85     30.63 o 
  -9   6   3      123.12      166.22     32.12 o 
  -8   6   3     1001.98      964.86     56.46 o 
  -7   6   3      133.44      127.69     24.91 o 
  -6   6   3      842.53      825.66     34.25 o 
  -5   6   3      110.07       91.25     13.64 o 
  -4   6   3     3164.76     3197.63     59.80 o 
  -3   6   3      477.80      524.85     18.94 o 
  -2   6   3       83.14       81.62      8.97 o 
  -1   6   3     5250.00     5578.62     98.61 o 
   0   6   3       73.93      117.31      9.95 o 
   1   6   3     1612.82     1506.12     34.26 o 
   2   6   3      717.93      668.45     17.84 o 
   3   6   3      516.65      519.37     15.93 o 
   4   6   3       79.49       79.71     10.34 o 
   5   6   3       29.08       54.69     12.51 o 
   6   6   3       16.96       21.03     18.54 o 
   7   6   3      105.45       88.83     23.87 o 
   8   6   3       24.27       16.16     20.05 o 
   9   6   3       13.27       28.14     20.75 o 
  -9   7   3        5.28        7.77     23.31 o 
  -8   7   3      231.54      263.07     49.59 o 
  -7   7   3        6.36        2.32     16.85 o 
  -6   7   3      617.27      614.70     31.30 o 
  -5   7   3      281.94      222.60     19.59 o 
  -4   7   3      138.38      150.37     11.73 o 
  -3   7   3       74.17       64.45      5.35 o 
  -2   7   3     1068.99     1030.32     22.57 o 
  -1   7   3     1701.33     1957.59     40.56 o 
   0   7   3    12289.11    12075.39    240.15 o 
   1   7   3       14.64       16.88      5.56 o 
   2   7   3     3375.94     3347.55     66.57 o 
   3   7   3      916.58      826.95     21.40 o 
   4   7   3       64.78       60.09      9.64 o 
   5   7   3      402.35      399.19     27.34 o 
   6   7   3     1508.31     1355.15     62.79 o 
   7   7   3       11.98       14.40     21.50 o 
   8   7   3     1412.49     1380.26     71.08 o 
  -9   8   3      212.55      270.58     39.69 o 
  -8   8   3      528.10      567.34     48.41 o 
  -7   8   3       53.06       59.11     21.60 o 
  -6   8   3     1279.04     1251.32     48.59 o 
  -5   8   3       73.11       93.41     15.45 o 
  -4   8   3     2196.38     2219.06    106.05 o 
  -3   8   3     8700.61     9044.28    160.20 o 
  -2   8   3       17.87       18.33      4.36 o 
  -1   8   3     7282.81     7561.24    132.83 o 
   0   8   3      521.80      542.67     21.22 o 
   1   8   3       21.64       22.32      6.12 o 
   2   8   3     2630.14     2677.25     56.80 o 
   3   8   3      155.60      160.79     10.20 o 
   4   8   3        6.54       20.36      9.48 o 
   5   8   3       19.31       21.56     11.73 o 
   6   8   3       13.97        4.11     16.64 o 
   7   8   3      804.32      746.58     85.34 o 
   8   8   3       32.93       35.77     55.30 o 
  -9   9   3        1.48       19.34     25.62 o 
  -8   9   3        1.88        3.41     20.91 o 
  -7   9   3      257.71      244.93     33.16 o 
  -6   9   3      402.59      412.71     30.90 o 
  -5   9   3     2640.08     2392.50     67.27 o 
  -4   9   3       79.53       83.78     10.58 o 
  -3   9   3     4253.39     4486.71     87.42 o 
  -2   9   3     1451.59     1510.18     31.32 o 
  -1   9   3       74.11       46.47      9.49 o 
   0   9   3      172.05      153.88     13.11 o 
   1   9   3     5212.03     5233.13    114.06 o 
   2   9   3        1.78        6.58      6.79 o 
   3   9   3     7289.42     7321.40    159.46 o 
   4   9   3        5.34       27.04     11.67 o 
   5   9   3     3170.67     2865.97     77.45 o 
   6   9   3      135.45      106.82     24.99 o 
   7   9   3      209.05      219.67     33.53 o 
   8   9   3       29.55       42.04     38.43 o 
  -9  10   3      264.82      319.64     44.70 o 
  -8  10   3      231.51      192.40     39.77 o 
  -7  10   3       39.91       42.21     22.79 o 
  -6  10   3      504.58      537.95     32.90 o 
  -5  10   3      352.50      309.90     46.03 o 
  -4  10   3     1807.36     1865.05     45.64 o 
  -3  10   3     2633.21     2720.36     59.28 o 
  -2  10   3      673.18      563.71     16.62 o 
  -1  10   3      151.01      120.67     10.08 o 
   0  10   3      594.55      567.11     23.30 o 
   1  10   3     1402.77     1433.18     42.07 o 
   2  10   3     2164.49     2163.66     50.88 o 
   3  10   3      201.44      187.44     21.17 o 
   4  10   3     5384.35     5078.94    119.34 o 
   5  10   3       93.75       92.97     15.85 o 
   6  10   3      216.13      223.33     32.33 o 
   7  10   3       60.54       87.08     26.00 o 
   8  10   3        5.87        0.00     23.49 o 
  -9  11   3        4.97       36.12     29.29 o 
  -8  11   3     1046.55      952.72     91.97 o 
  -7  11   3      164.10      169.87     38.85 o 
  -6  11   3       12.34       31.53     12.96 o 
  -5  11   3       71.19       60.98     14.26 o 
  -4  11   3      507.90      459.39     22.28 o 
  -3  11   3     1779.98     1740.28     43.63 o 
  -2  11   3     2475.14     2215.92     96.06 o 
  -1  11   3      211.14      204.96     12.81 o 
   0  11   3     2818.54     2572.27     64.77 o 
   1  11   3      503.32      511.11     23.61 o 
   2  11   3      417.37      423.03     20.56 o 
   3  11   3      538.32      519.75     27.95 o 
   4  11   3     1371.03     1312.42     46.38 o 
   5  11   3      866.01      749.25     42.94 o 
   6  11   3       84.50      167.84     29.25 o 
   7  11   3       36.31       49.75     22.19 o 
   8  11   3      249.16      276.75     51.35 o 
  -8  12   3        2.38       14.34     23.46 o 
  -7  12   3       62.93      102.20     29.48 o 
  -6  12   3      614.93      662.33     37.34 o 
  -5  12   3      359.45      355.14     26.83 o 
  -4  12   3     2216.77     2100.15     69.33 o 
  -3  12   3       39.52       77.04     11.16 o 
  -2  12   3      686.49      717.34     33.91 o 
  -1  12   3     1704.62     1543.13     38.24 o 
   0  12   3      211.29      241.31     19.31 o 
   1  12   3     1565.00     1454.30     69.90 o 
   2  12   3     1102.54      975.08     31.48 o 
   3  12   3      518.23      626.10     32.93 o 
   4  12   3       21.07       32.05     16.30 o 
   5  12   3      143.19      159.91     20.93 o 
   6  12   3     1106.83     1022.17    140.63 o 
   7  12   3      622.42      590.71     52.77 o 
  -8  13   3        5.19        0.00     23.47 o 
  -7  13   3      672.53      754.70     43.14 o 
  -6  13   3       20.36        0.30     12.94 o 
  -5  13   3      315.54      340.21     27.66 o 
  -4  13   3       35.61       45.45     16.98 o 
  -3  13   3      172.14      178.60     16.05 o 
  -2  13   3        7.61        0.00      8.02 o 
  -1  13   3     1432.96     1289.25     42.02 o 
   0  13   3      816.50      808.48     26.26 o 
   1  13   3      674.94      660.62     55.40 o 
   2  13   3      617.08      605.26     28.60 o 
   3  13   3      669.51      663.70     36.56 o 
   4  13   3       58.84       73.66     15.63 o 
   5  13   3       16.99       14.26     15.39 o 
   6  13   3        8.04        5.12     13.80 o 
   7  13   3       23.23      116.47     34.74 o 
  -8  14   3       66.93       32.41     28.59 o 
  -7  14   3      221.04      252.44     26.94 o 
  -6  14   3       16.30       21.51     13.58 o 
  -5  14   3       44.43       17.77     15.67 o 
  -4  14   3       74.64       77.16     15.22 o 
  -3  14   3      166.22      157.56     16.09 o 
  -2  14   3      113.95      127.40     19.55 o 
  -1  14   3     1894.86     1719.35     61.83 o 
   0  14   3       27.75       20.51      8.45 o 
   1  14   3     5135.13     5174.73    120.24 o 
   2  14   3       48.29       88.59     14.94 o 
   3  14   3      681.53      671.60     35.42 o 
   4  14   3       39.60       69.99     15.14 o 
   5  14   3      233.08      233.40     25.37 o 
   6  14   3       78.21       87.54     17.93 o 
   7  14   3      594.67      636.38    117.98 o 
  -7  15   3      317.55      346.70     31.48 o 
  -6  15   3        3.29        4.91     15.97 o 
  -5  15   3      166.35      172.23     21.53 o 
  -4  15   3       15.10       24.05     14.33 o 
  -3  15   3        1.19        0.00      8.99 o 
  -2  15   3     1044.56     1022.74     39.21 o 
  -1  15   3      670.12      673.29     31.43 o 
   0  15   3      106.60       91.05     20.67 o 
   1  15   3      312.86      318.31     24.30 o 
   2  15   3      848.17      808.12     36.09 o 
   3  15   3      143.50      162.89     29.76 o 
   4  15   3      265.05      282.39     27.59 o 
   5  15   3        1.93        0.00     12.72 o 
   6  15   3       99.21      112.78     20.47 o 
  -7  16   3        6.98        9.56     19.82 o 
  -6  16   3      225.73      239.51     27.02 o 
  -5  16   3      486.66      493.03     34.86 o 
  -4  16   3     2075.87     1987.45     64.64 o 
  -3  16   3       59.72       63.87     14.98 o 
  -2  16   3      894.49      860.37     37.21 o 
  -1  16   3       70.06       65.13     13.67 o 
   0  16   3       87.78      132.42     24.03 o 
   1  16   3       50.68       55.61     14.33 o 
   2  16   3      533.28      499.06     30.75 o 
   3  16   3      101.51      138.63     24.61 o 
   4  16   3     1245.67     1236.88     51.10 o 
   5  16   3        3.76       33.05     14.94 o 
   6  16   3      476.18      489.33     36.60 o 
  -7  17   3      102.48      101.46     19.99 o 
  -6  17   3        0.06       14.11     15.02 o 
  -5  17   3      281.20      320.18     36.98 o 
  -4  17   3      462.83      445.88     33.18 o 
  -3  17   3      990.03      990.79     49.48 o 
  -2  17   3      190.80      195.23     21.66 o 
  -1  17   3       50.99       32.41     17.59 o 
   0  17   3      358.67      379.55     36.48 o 
   1  17   3      397.97      392.01     36.87 o 
   2  17   3      111.90      115.90     20.31 o 
   3  17   3     1289.03     1158.40     57.52 o 
   4  17   3       55.07       90.23     24.58 o 
   5  17   3      680.43      828.34     46.46 o 
   6  17   3       27.78       82.10     17.49 o 
  -6  18   3      103.39      107.32     19.95 o 
  -5  18   3      139.21      142.48     22.41 o 
  -4  18   3       18.32       69.58     20.24 o 
  -3  18   3      783.70      736.68     61.28 o 
  -2  18   3      234.37      210.40     23.76 o 
  -1  18   3     1009.77      949.54     60.58 o 
   0  18   3      383.59      397.61     38.27 o 
   1  18   3     1243.15     1118.19     57.37 o 
   2  18   3        2.84        0.00     14.84 o 
   3  18   3       24.91       40.86     19.05 o 
   4  18   3       43.57      103.03     25.17 o 
   5  18   3       21.94       42.63     14.97 o 
  -6  19   3       95.06      114.12     27.17 o 
  -5  19   3      385.84      368.91     52.80 o 
  -4  19   3       15.59       43.15     27.19 o 
  -3  19   3      146.83      144.52     20.58 o 
  -2  19   3      341.38      308.33     35.66 o 
  -1  19   3        2.65        0.00     18.47 o 
   0  19   3     1139.90     1058.77     57.43 o 
   1  19   3      438.73      471.81     43.71 o 
   2  19   3      876.49      876.73     53.19 o 
   3  19   3      783.24      774.60     52.22 o 
   4  19   3       65.58       77.33     20.27 o 
   5  19   3      102.97      161.59     36.25 o 
  -5  20   3        2.64        5.99     22.15 o 
  -4  20   3      719.48      714.84     51.54 o 
  -3  20   3        1.57        0.00     22.99 o 
  -2  20   3        1.11        0.00     20.47 o 
  -1  20   3        2.13        4.12     20.48 o 
   0  20   3      335.21      406.83     59.74 o 
   1  20   3        6.27       18.77     22.52 o 
   2  20   3      584.34      563.37     67.46 o 
   3  20   3        0.13       12.59     20.14 o 
   4  20   3      226.93      281.44     34.57 o 
  -4  21   3        0.33       70.82     25.17 o 
  -3  21   3      123.50       99.01     37.09 o 
  -2  21   3      237.55      254.14     35.70 o 
  -1  21   3        0.06        0.00     20.50 o 
   0  21   3      837.65      869.23     58.65 o 
   1  21   3       83.81      130.96     55.05 o 
   2  21   3      606.84      638.72     76.02 o 
   3  21   3      157.52      157.08     37.26 o 
  -3  22   3      301.54      356.12     61.09 o 
  -2  22   3       38.52       48.36     24.48 o 
  -1  22   3      332.81      378.40     42.18 o 
   0  22   3       18.18       48.92     21.86 o 
   1  22   3      406.67      426.56     55.97 o 
   2  22   3        0.72       49.84     35.75 o 
  -1  23   3       17.55       13.54     22.58 o 
   0  23   3       23.30       45.61     44.98 o 
   1  23   3       54.23       38.60     32.22 o 
 -10   0   4        1.96       28.19     32.05 o 
  -8   0   4     2573.81     2308.94     83.97 o 
  -6   0   4      709.49      713.57     49.34 o 
  -4   0   4     2771.63     2948.46     82.75 o 
  -2   0   4    48125.02    57077.10   1881.44 o 
   0   0   4    32178.12    33466.71    785.56 o 
   2   0   4    35094.02    36037.84    680.97 o 
   4   0   4     3276.56     3544.78     80.32 o 
   6   0   4      776.54      784.54     44.13 o 
   8   0   4      499.14      511.68     62.60 o 
 -10   1   4       52.84       29.59     22.57 o 
  -9   1   4      155.22      173.10     30.38 o 
  -8   1   4       34.26       50.80     18.79 o 
  -7   1   4      625.74      636.52     31.21 o 
  -6   1   4       13.83       24.24     10.94 o 
  -5   1   4      181.42      198.14     12.11 o 
  -4   1   4       98.12       97.11      8.56 o 
  -3   1   4     1087.63     1107.99     76.19 o 
  -2   1   4     6338.76     6888.11    171.53 o 
  -1   1   4     6567.61     7242.89    178.71 o 
   0   1   4     2702.64     3016.40     57.26 o 
   1   1   4     2378.48     2302.09     39.51 o 
   2   1   4       96.78      153.07     13.36 o 
   3   1   4     2180.90     2384.74     39.89 o 
   4   1   4       23.31       36.89      5.69 o 
   5   1   4        5.92        9.96      7.99 o 
   6   1   4     1108.78     1007.67     35.00 o 
   7   1   4      160.38      149.74     19.11 o 
   8   1   4      509.73      484.85     35.64 o 
   9   1   4      150.62      162.91     31.97 o 
 -10   2   4        0.21        0.00     17.29 o 
  -9   2   4      193.11      218.57     46.49 o 
  -8   2   4      127.45      112.08     31.38 o 
  -7   2   4       75.42       66.95     19.04 o 
  -6   2   4      227.90      296.80     20.87 o 
  -5   2   4     1553.98     1561.29     36.11 o 
  -4   2   4        3.07        2.39      3.83 o 
  -3   2   4    18440.54    19691.42    467.83 o 
  -2   2   4      937.62     1048.39     35.45 o 
  -1   2   4     1527.78     1559.43     38.48 o 
   0   2   4      445.82      406.54     13.54 o 
   1   2   4    13254.83    13780.33    187.65 o 
   2   2   4     2613.84     2745.27     43.57 o 
   3   2   4     5382.68     5692.16     83.86 o 
   4   2   4      726.52      730.69     21.19 o 
   5   2   4     1432.80     1291.52     37.24 o 
   6   2   4       86.87       88.93     14.03 o 
   7   2   4     1753.23     1701.88     78.28 o 
   8   2   4      196.83      239.47     27.89 o 
   9   2   4        7.12       28.23     17.56 o 
 -10   3   4       23.59       38.54     18.67 o 
  -9   3   4      473.44      430.82     61.34 o 
  -8   3   4      204.43      220.63     30.84 o 
  -7   3   4     1242.13     1170.92     55.47 o 
  -6   3   4        0.66        0.00      6.89 o 
  -5   3   4     1173.29     1107.93     25.84 o 
  -4   3   4       15.20        4.55      3.75 o 
  -3   3   4      860.00      945.49     27.51 o 
  -2   3   4     3389.16     3738.92     94.35 o 
  -1   3   4     2241.56     2330.48     44.32 o 
   0   3   4     2588.97     2764.72     62.10 o 
   1   3   4     5536.61     5658.22     90.23 o 
   2   3   4      507.19      609.04     16.64 o 
   3   3   4      205.85      157.82      9.36 o 
   4   3   4     2728.95     2705.78     70.20 o 
   5   3   4      159.68      162.16     15.34 o 
   6   3   4      988.68      941.49     38.25 o 
   7   3   4      223.27      235.45     24.83 o 
   8   3   4       35.69       39.55     17.14 o 
   9   3   4       68.14       86.20     19.40 o 
 -10   4   4        2.11       36.75     36.42 o 
  -9   4   4      116.75      103.84     29.99 o 
  -8   4   4      545.23      555.84     44.58 o 
  -7   4   4      101.89      125.83     28.45 o 
  -6   4   4       95.64      107.33     14.93 o 
  -5   4   4      409.12      402.76     14.68 o 
  -4   4   4      682.07      701.63     18.54 o 
  -3   4   4     3751.46     3652.97     79.49 o 
  -2   4   4      934.69     1013.08     27.89 o 
  -1   4   4     2339.86     2471.94     47.27 o 
   0   4   4      509.64      444.46     17.34 o 
   1   4   4     4187.32     4423.07     72.98 o 
   2   4   4    10069.74    10287.96    159.11 o 
   3   4   4     1156.06     1004.73     27.96 o 
   4   4   4      660.19      657.59     23.42 o 
   5   4   4     1430.51     1404.62     46.30 o 
   6   4   4      812.36      791.08     36.34 o 
   7   4   4        1.10       13.74     13.52 o 
   8   4   4       13.14        8.09     15.66 o 
 -10   5   4      323.22      253.41     54.21 o 
  -9   5   4        4.43        7.50     21.86 o 
  -8   5   4      145.50      180.52     30.67 o 
  -7   5   4     1820.57     1675.30     69.24 o 
  -6   5   4       72.55       92.93     15.06 o 
  -5   5   4      404.31      395.33     23.46 o 
  -4   5   4      236.46      213.75     10.63 o 
  -3   5   4      941.33      915.30     30.46 o 
  -2   5   4      370.73      293.99     15.46 o 
  -1   5   4     3952.09     3857.75     70.44 o 
   0   5   4      847.46      685.09     28.39 o 
   1   5   4     1855.62     1681.46     33.28 o 
   2   5   4      886.05     1105.82     25.28 o 
   3   5   4      892.78      902.84     22.63 o 
   4   5   4     3064.88     3027.02     93.06 o 
   5   5   4      217.62      244.12     21.31 o 
   6   5   4      451.25      477.79     39.70 o 
   7   5   4      248.20      238.60     36.16 o 
   8   5   4      262.20      261.83     28.04 o 
  -9   6   4        8.08       22.45     22.56 o 
  -8   6   4      141.08      105.29     26.21 o 
  -7   6   4      169.93      162.87     26.84 o 
  -6   6   4      162.00      176.47     22.17 o 
  -5   6   4       15.63       19.05      9.75 o 
  -4   6   4      417.82      432.15     20.96 o 
  -3   6   4     2031.03     2021.32     44.19 o 
  -2   6   4       54.72       58.33      6.50 o 
  -1   6   4     1252.94     1249.71     33.79 o 
   0   6   4     1188.65     1220.36     34.54 o 
   1   6   4     4463.96     4781.49     89.18 o 
   2   6   4      497.89      397.17     14.58 o 
   3   6   4        0.95        1.99      5.18 o 
   4   6   4      417.25      429.67     37.27 o 
   5   6   4       62.56       46.53     12.89 o 
   6   6   4        0.09        0.00     15.15 o 
   7   6   4      990.52      888.80     57.23 o 
   8   6   4      177.10      186.29     24.96 o 
  -9   7   4      165.08      173.42     33.32 o 
  -8   7   4       87.13       87.32     51.69 o 
  -7   7   4     1586.79     1551.09     68.85 o 
  -6   7   4       31.64       30.79     12.27 o 
  -5   7   4     4191.11     4198.08    142.63 o 
  -4   7   4      571.71      595.98     21.26 o 
  -3   7   4     1298.73     1391.56     43.55 o 
  -2   7   4      959.18     1001.64     25.33 o 
  -1   7   4     3408.18     3292.22     63.39 o 
   0   7   4      417.25      440.02     18.97 o 
   1   7   4     5846.34     5216.94     97.48 o 
   2   7   4      855.22      974.48     28.00 o 
   3   7   4     3880.88     4013.95     70.64 o 
   4   7   4      312.61      340.18     22.89 o 
   5   7   4      173.39      163.88     18.98 o 
   6   7   4       19.12       39.64     19.31 o 
   7   7   4      220.81      179.29     30.69 o 
   8   7   4      124.48      165.69     35.33 o 
  -9   8   4        4.38        6.56     23.51 o 
  -8   8   4      808.58      843.02     57.48 o 
  -7   8   4      140.23       86.07     30.54 o 
  -6   8   4       39.96       76.57     15.27 o 
  -5   8   4      136.06      116.96     15.80 o 
  -4   8   4      162.22      165.94     13.16 o 
  -3   8   4     1766.63     1821.82     42.45 o 
  -2   8   4      116.17      115.57      9.08 o 
  -1   8   4       25.01       43.69      8.47 o 
   0   8   4      555.81      489.79     26.92 o 
   1   8   4      379.46      330.36     18.80 o 
   2   8   4     4037.33     3884.32     77.73 o 
   3   8   4        0.55       10.48      8.35 o 
   4   8   4     1670.14     1548.34     49.44 o 
   5   8   4       67.17       77.45     14.95 o 
   6   8   4      151.52      210.24     54.71 o 
   7   8   4      317.33      286.63     37.34 o 
   8   8   4       48.81       78.06     24.12 o 
  -9   9   4       10.47       23.89     24.56 o 
  -8   9   4      260.69      328.02     41.40 o 
  -7   9   4       29.48       33.03     19.40 o 
  -6   9   4      269.60      268.55     24.37 o 
  -5   9   4        0.48        4.09      9.63 o 
  -4   9   4     5838.86     5643.95    155.00 o 
  -3   9   4     1608.75     1802.56     43.34 o 
  -2   9   4    12361.29    13090.55    201.48 o 
  -1   9   4       10.53        0.00      5.69 o 
   0   9   4     1205.95     1171.14     36.06 o 
   1   9   4       27.73       54.17     10.49 o 
   2   9   4      105.68      122.04     12.30 o 
   3   9   4      466.42      454.08     28.07 o 
   4   9   4     4862.37     4826.18    114.38 o 
   5   9   4       48.01       47.14     13.61 o 
   6   9   4     1220.06     1326.16     64.84 o 
   7   9   4       80.32       91.70     25.42 o 
   8   9   4      277.20      293.44     87.94 o 
  -9  10   4       54.63       64.33     45.06 o 
  -8  10   4      346.17      379.17     44.67 o 
  -7  10   4       32.77       32.14     21.05 o 
  -6  10   4      141.09      153.13     20.24 o 
  -5  10   4       41.49       59.72     14.24 o 
  -4  10   4      329.92      338.19     26.32 o 
  -3  10   4     7808.84     7643.60    292.86 o 
  -2  10   4      234.49      259.67     12.69 o 
  -1  10   4     2526.14     2284.93     76.45 o 
   0  10   4      312.83      263.35     46.33 o 
   1  10   4      638.70      612.93     25.86 o 
   2  10   4     6182.92     6121.53    153.38 o 
   3  10   4      590.95      600.72     33.14 o 
   4  10   4       43.48       48.79     26.22 o 
   5  10   4      313.62      321.40     26.73 o 
   6  10   4      698.04      640.56     50.03 o 
   7  10   4      359.80      368.22     50.77 o 
   8  10   4        0.56        0.00     32.39 o 
  -9  11   4      331.77      343.28     47.00 o 
  -8  11   4      622.88      698.84     56.71 o 
  -7  11   4      759.75      891.49     55.21 o 
  -6  11   4      118.79       80.04     21.76 o 
  -5  11   4      984.16      939.81     47.79 o 
  -4  11   4      417.85      452.07     22.62 o 
  -3  11   4      348.81      400.87     23.30 o 
  -2  11   4      664.83      578.41     22.69 o 
  -1  11   4      895.28      900.77     31.32 o 
   0  11   4     1139.86     1151.92     37.26 o 
   1  11   4     1854.47     1778.74     51.20 o 
   2  11   4      303.89      294.77     18.46 o 
   3  11   4     2732.24     2573.98     71.62 o 
   4  11   4      331.77      303.97     25.31 o 
   5  11   4      967.31      924.04     46.75 o 
   6  11   4        8.69       19.77     19.21 o 
   7  11   4       22.15       21.71     21.07 o 
  -8  12   4      818.80      865.16     71.32 o 
  -7  12   4      140.77      137.34     23.46 o 
  -6  12   4     1513.63     1462.37     53.27 o 
  -5  12   4      912.96      828.37     37.58 o 
  -4  12   4     1442.13     1367.67     41.76 o 
  -3  12   4     2159.03     2000.64     49.41 o 
  -2  12   4      195.30      171.08     15.09 o 
  -1  12   4     2162.97     2103.00     56.29 o 
   0  12   4     3526.03     3069.02    219.95 o 
   1  12   4     1960.33     1997.42     56.67 o 
   2  12   4     2850.65     2797.88     73.50 o 
   3  12   4      693.14      723.17     34.42 o 
   4  12   4      157.21      168.35     20.71 o 
   5  12   4      494.92      484.67     33.16 o 
   6  12   4       23.84       32.21     19.97 o 
   7  12   4      439.71      536.18     50.72 o 
  -8  13   4       41.08       41.05     27.22 o 
  -7  13   4        3.48        3.35     21.56 o 
  -6  13   4      374.61      445.14     33.09 o 
  -5  13   4       57.95       45.81     14.05 o 
  -4  13   4      230.92      229.17     18.38 o 
  -3  13   4        1.62        9.83      8.94 o 
  -2  13   4       51.58       59.33     13.26 o 
  -1  13   4      513.25      460.62     28.19 o 
   0  13   4     1093.52     1130.77     39.18 o 
   1  13   4        3.52        2.68      9.88 o 
   2  13   4      206.88      228.69     20.49 o 
   3  13   4        2.00       22.06     11.93 o 
   4  13   4        4.86        8.49     12.88 o 
   5  13   4       34.73       50.63     15.45 o 
   6  13   4      435.27      424.33     42.86 o 
   7  13   4       13.52       12.84     17.79 o 
  -8  14   4       72.19       93.46     37.68 o 
  -7  14   4       16.69        1.57     13.36 o 
  -6  14   4      147.19      156.38     22.10 o 
  -5  14   4      214.76      211.10     23.34 o 
  -4  14   4     2145.56     2053.50     86.04 o 
  -3  14   4      660.09      619.21     27.42 o 
  -2  14   4      578.63      549.87     30.40 o 
  -1  14   4        2.51        2.69      9.87 o 
   0  14   4     1397.01     1323.96     36.97 o 
   1  14   4      541.01      566.79     30.34 o 
   2  14   4     2081.38     2081.57     61.91 o 
   3  14   4       93.99      129.70     19.67 o 
   4  14   4      181.55      167.60     21.95 o 
   5  14   4       77.75      101.53     18.64 o 
   6  14   4        7.54       45.82     20.36 o 
   7  14   4       62.09       92.20     45.98 o 
  -7  15   4        9.29        5.05     14.98 o 
  -6  15   4       16.74       23.23     15.20 o 
  -5  15   4      306.19      369.21     30.68 o 
  -4  15   4       16.02       25.58     17.86 o 
  -3  15   4        3.28        7.54      9.81 o 
  -2  15   4      290.73      249.07     22.58 o 
  -1  15   4       16.47        4.37     10.25 o 
   0  15   4      122.11      102.64     21.28 o 
   1  15   4      293.12      268.79     32.53 o 
   2  15   4        0.17        7.05     11.24 o 
   3  15   4      338.05      307.87     32.86 o 
   4  15   4       11.13       11.98     13.23 o 
   5  15   4      198.07      244.25     26.69 o 
   6  15   4       91.10      139.83     25.87 o 
  -7  16   4        1.79       39.52     16.19 o 
  -6  16   4      302.46      331.43     30.80 o 
  -5  16   4      268.34      259.27     32.28 o 
  -4  16   4      225.23      206.58     24.04 o 
  -3  16   4     1880.90     1894.73     60.18 o 
  -2  16   4        0.88        0.00     10.40 o 
  -1  16   4      641.82      660.84     37.98 o 
   0  16   4       78.09       72.77     19.70 o 
   1  16   4       96.27      104.77     22.80 o 
   2  16   4       85.05       93.84     26.51 o 
   3  16   4     1200.29     1181.10     58.18 o 
   4  16   4      122.22      143.27     22.23 o 
   5  16   4      336.39      366.99     32.79 o 
   6  16   4      112.58      111.27     18.85 o 
  -7  17   4       29.65       72.36     17.02 o 
  -6  17   4       61.39       64.21     21.34 o 
  -5  17   4        6.31        4.38     14.41 o 
  -4  17   4      612.96      600.96     37.16 o 
  -3  17   4        3.55        6.99     16.84 o 
  -2  17   4     1900.25     1821.58     75.66 o 
  -1  17   4      175.54      130.90     26.02 o 
   0  17   4       56.48       58.77     20.93 o 
   1  17   4        8.85       11.63     21.23 o 
   2  17   4      175.95      244.10     24.47 o 
   3  17   4      200.39      259.86     50.60 o 
   4  17   4      369.37      375.39     38.73 o 
   5  17   4       82.39       96.02     18.55 o 
  -6  18   4      179.41      215.59     25.59 o 
  -5  18   4        6.74       26.81     14.63 o 
  -4  18   4       72.76       73.83     19.83 o 
  -3  18   4      154.16      169.25     21.90 o 
  -2  18   4      126.72      120.63     19.35 o 
  -1  18   4      440.02      333.95     36.35 o 
   0  18   4      433.02      485.83     42.61 o 
   1  18   4      325.11      230.33     32.28 o 
   2  18   4     1319.68     1404.13     65.98 o 
   3  18   4      115.50      145.53     30.88 o 
   4  18   4      654.15      622.94     48.81 o 
   5  18   4       14.14       50.16     15.57 o 
  -6  19   4        3.07        0.00     11.49 o 
  -5  19   4      285.09      356.16     32.03 o 
  -4  19   4      545.89      562.57     46.33 o 
  -3  19   4       84.65       96.31     24.24 o 
  -2  19   4      488.27      439.41     41.86 o 
  -1  19   4      625.94      563.51     47.07 o 
   0  19   4      125.10       99.43     26.85 o 
   1  19   4     1571.17     1581.02    187.88 o 
   2  19   4       50.64       63.60     28.53 o 
   3  19   4      566.21      545.96     61.84 o 
   4  19   4      287.73      332.62     52.44 o 
  -5  20   4      246.17      258.18     32.64 o 
  -4  20   4        0.31        9.39     16.45 o 
  -3  20   4      454.07      398.79     41.25 o 
  -2  20   4        0.00        8.95     18.25 o 
  -1  20   4      346.55      365.54     40.58 o 
   0  20   4       42.05       88.66     25.87 o 
   1  20   4      311.38      310.07     38.63 o 
   2  20   4       13.35       28.53     22.49 o 
   3  20   4        4.40       36.42     19.30 o 
   4  20   4        1.18       39.28     17.71 o 
  -4  21   4      226.54      260.12     46.32 o 
  -3  21   4       30.90       31.72     31.05 o 
  -2  21   4      374.58      308.83     38.91 o 
  -1  21   4      313.24      267.26     36.84 o 
   0  21   4       51.85       48.98     23.47 o 
   1  21   4      861.57      951.72     61.98 o 
   2  21   4        1.31       37.42     22.32 o 
   3  21   4      291.57      279.59     49.51 o 
  -3  22   4        3.17       31.38     33.06 o 
  -2  22   4       48.19       65.01     26.69 o 
  -1  22   4        2.33        0.00     19.44 o 
   0  22   4      100.92      155.43     38.26 o 
   1  22   4      106.74      109.47     30.07 o 
   2  22   4      146.98       83.07     33.73 o 
  -1  23   4       12.18       11.46     23.32 o 
  -9   0   5       10.98        9.90     30.38 o 
  -7   0   5     1524.01     1466.92     83.74 o 
  -5   0   5     2517.81     2443.34     75.85 o 
  -3   0   5    11031.64    11970.97    414.01 o 
  -1   0   5     3227.19     3187.72    167.82 o 
   1   0   5      243.13      236.85     12.33 o 
   3   0   5    10115.44    10469.18    208.97 o 
   5   0   5       53.58       71.48     17.51 o 
   7   0   5      501.29      480.48     40.40 o 
 -10   1   5       37.83       22.20     49.42 o 
  -9   1   5       51.67       95.83     35.24 o 
  -8   1   5       47.22       53.05     19.79 o 
  -7   1   5      570.88      541.54     42.71 o 
  -6   1   5     1391.20     1197.53     47.98 o 
  -5   1   5      873.57      846.39     25.24 o 
  -4   1   5     6415.12     7466.80    189.21 o 
  -3   1   5     2703.27     2814.11     80.45 o 
  -2   1   5     1943.65     1718.48     76.69 o 
  -1   1   5     2510.01     2294.46     54.25 o 
   0   1   5     1291.08     1315.11     30.72 o 
   1   1   5     6217.92     6222.73     89.07 o 
   2   1   5     2629.20     2755.95     49.62 o 
   3   1   5     9930.75    10239.43    144.73 o 
   4   1   5      904.82      855.61     30.64 o 
   5   1   5        4.10       11.96      9.52 o 
   6   1   5      188.20      210.77     19.86 o 
   7   1   5      670.54      710.35     34.50 o 
   8   1   5        7.29        9.40     14.29 o 
 -10   2   5      188.22      229.95     69.39 o 
  -9   2   5       37.73       50.99     23.30 o 
  -8   2   5     1579.72     1467.59     64.85 o 
  -7   2   5      953.33      864.96     60.42 o 
  -6   2   5      272.58      257.35     18.56 o 
  -5   2   5      889.28      924.87     26.43 o 
  -4   2   5     1425.78     1628.59     52.52 o 
  -3   2   5      219.60      206.76     16.77 o 
  -2   2   5     5122.45     5114.04    133.01 o 
  -1   2   5     3010.53     2937.26     66.82 o 
   0   2   5      814.36      727.47     29.79 o 
   1   2   5     1598.04     1699.68     29.06 o 
   2   2   5     2842.95     2716.42     44.05 o 
   3   2   5      191.16      208.12     10.14 o 
   4   2   5      145.26      164.88     11.88 o 
   5   2   5       13.88       15.75      9.37 o 
   6   2   5      380.61      386.56     24.56 o 
   7   2   5       11.91       18.17     13.49 o 
   8   2   5      425.38      443.07     43.48 o 
 -10   3   5       16.18       64.78     37.59 o 
  -9   3   5      468.93      424.06     42.28 o 
  -8   3   5        0.64       13.27     17.81 o 
  -7   3   5       39.90       43.18     23.33 o 
  -6   3   5     1308.58     1201.19     34.07 o 
  -5   3   5      259.06      242.18     12.55 o 
  -4   3   5     2403.71     2318.69     56.57 o 
  -3   3   5     3125.66     3188.23     71.34 o 
  -2   3   5     2610.95     2609.47     58.83 o 
  -1   3   5      620.23      629.76     31.05 o 
   0   3   5     1233.07     1214.58     29.42 o 
   1   3   5     1147.35     1194.69     22.63 o 
   2   3   5      152.58      128.42      7.90 o 
   3   3   5      362.02      370.24     14.15 o 
   4   3   5     3906.69     3975.52     71.23 o 
   5   3   5       57.46       87.26     12.64 o 
   6   3   5     1854.27     1843.16     65.50 o 
   7   3   5       61.02       53.86     15.83 o 
   8   3   5       71.38       50.21     18.75 o 
 -10   4   5      152.01      167.48     46.99 o 
  -9   4   5      329.26      338.21     45.06 o 
  -8   4   5       75.83       96.64     24.24 o 
  -7   4   5      284.03      335.38     34.03 o 
  -6   4   5      201.30      191.20     18.79 o 
  -5   4   5      392.20      374.01     16.31 o 
  -4   4   5      514.86      512.98     18.70 o 
  -3   4   5     1403.46     1393.99     37.70 o 
  -2   4   5      843.24      984.22     35.73 o 
  -1   4   5      139.97      211.05      9.54 o 
   0   4   5      397.22      328.96     16.72 o 
   1   4   5       85.44       91.62      7.93 o 
   2   4   5        2.50       13.48      5.16 o 
   3   4   5     3555.20     3497.93     62.55 o 
   4   4   5      360.48      367.44     19.29 o 
   5   4   5      890.36      724.01     28.06 o 
   6   4   5     1017.02      810.25     37.84 o 
   7   4   5      779.89      793.85     55.16 o 
   8   4   5       10.76       26.32     21.94 o 
 -10   5   5        0.79        0.00     23.01 o 
  -9   5   5      390.81      500.88    144.83 o 
  -8   5   5      423.04      436.67     41.18 o 
  -7   5   5       41.73       32.80     19.07 o 
  -6   5   5       51.92       59.42     13.73 o 
  -5   5   5      213.47      220.49     12.17 o 
  -4   5   5     1611.33     1504.24     36.80 o 
  -3   5   5     1402.21     1518.42     61.94 o 
  -2   5   5     1006.20      966.56     24.25 o 
  -1   5   5     1976.69     1806.77     46.17 o 
   0   5   5      290.33      334.23     16.73 o 
   1   5   5     6083.35     5947.00     97.25 o 
   2   5   5      667.90      725.06     20.33 o 
   3   5   5      578.17      553.47     24.50 o 
   4   5   5      113.54      105.18     12.88 o 
   5   5   5      365.20      353.81     36.20 o 
   6   5   5       53.17       68.69     16.03 o 
   7   5   5      430.57      402.72     46.82 o 
   8   5   5        4.13        0.00     49.34 o 
  -9   6   5        0.99       18.63     32.64 o 
  -8   6   5      247.87      218.63     32.85 o 
  -7   6   5       77.60       35.26     31.30 o 
  -6   6   5      991.23     1022.77     41.04 o 
  -5   6   5       72.57       76.76     10.12 o 
  -4   6   5     1125.84     1114.04     30.56 o 
  -3   6   5      917.57      876.10     28.45 o 
  -2   6   5     1239.50     1210.79     29.01 o 
  -1   6   5     1145.89     1155.57     27.60 o 
   0   6   5      987.74      807.36     27.40 o 
   1   6   5     1621.40     1749.71     40.56 o 
   2   6   5     5494.57     5672.60     94.74 o 
   3   6   5      510.71      480.54     17.68 o 
   4   6   5      533.02      540.80     26.28 o 
   5   6   5      290.99      340.06     32.76 o 
   6   6   5      212.87      139.47     25.73 o 
   7   6   5       86.78       63.77     23.71 o 
   8   6   5      791.38      666.70     63.02 o 
  -9   7   5       51.99       54.22     27.61 o 
  -8   7   5      377.41      391.71     48.25 o 
  -7   7   5       72.22       86.49     55.88 o 
  -6   7   5     2158.13     2203.63     64.62 o 
  -5   7   5       29.82       19.36     10.61 o 
  -4   7   5     4598.23     4378.30     86.22 o 
  -3   7   5      213.41      253.68     16.48 o 
  -2   7   5      723.78      746.78     22.77 o 
  -1   7   5      229.82      224.82     15.09 o 
   0   7   5       87.65       99.18     11.85 o 
   1   7   5     1433.47     1592.67     44.76 o 
   2   7   5     1069.87     1051.28     26.47 o 
   3   7   5        9.37       12.76      6.71 o 
   4   7   5      209.52      233.89     17.49 o 
   5   7   5      405.01      387.21     26.58 o 
   6   7   5      579.63      553.01     44.37 o 
   7   7   5        8.20        7.60     31.89 o 
   8   7   5        8.61        0.82     19.58 o 
  -9   8   5        3.07       10.33     23.20 o 
  -8   8   5      260.54      250.67     36.23 o 
  -7   8   5      130.55      146.21     38.68 o 
  -6   8   5      342.86      384.23     27.77 o 
  -5   8   5     1086.13     1046.15     39.12 o 
  -4   8   5       16.77       42.84      8.69 o 
  -3   8   5     4134.65     4105.87     92.56 o 
  -2   8   5     2621.61     2582.05     53.29 o 
  -1   8   5      358.30      324.46     28.10 o 
   0   8   5     2521.91     2535.62     63.37 o 
   1   8   5        3.49       11.05      7.28 o 
   2   8   5     3792.58     3831.47     77.86 o 
   3   8   5     6667.37     6544.84    109.84 o 
   4   8   5       87.01      105.83     15.51 o 
   5   8   5      871.45      897.90     37.75 o 
   6   8   5      214.88      209.80     32.04 o 
   7   8   5      479.41      519.76     48.07 o 
   8   8   5      334.40      366.84     43.31 o 
  -9   9   5      682.76      629.10     53.62 o 
  -8   9   5      190.92      159.16     32.42 o 
  -7   9   5      233.08      221.38     32.78 o 
  -6   9   5        6.91       23.19     12.59 o 
  -5   9   5      416.27      359.60     25.78 o 
  -4   9   5       66.90       74.49     10.78 o 
  -3   9   5     5455.76     5243.54    123.03 o 
  -2   9   5     2916.18     2918.53     78.18 o 
  -1   9   5     2541.82     2469.32     62.42 o 
   0   9   5        7.37        1.21      6.79 o 
   1   9   5     3015.52     2950.35     73.23 o 
   2   9   5      218.35      197.38     15.48 o 
   3   9   5      200.15      199.38     19.55 o 
   4   9   5       17.40       26.82     11.71 o 
   5   9   5        0.40       11.26     11.49 o 
   6   9   5      161.21      166.49     48.50 o 
   7   9   5      175.40      181.83     32.44 o 
   8   9   5       13.25        0.00     21.00 o 
  -9  10   5       46.61       33.57     28.70 o 
  -8  10   5      237.81      342.63     43.00 o 
  -7  10   5       86.35      112.12     20.67 o 
  -6  10   5       61.83       50.47     14.46 o 
  -5  10   5      309.80      288.98     33.15 o 
  -4  10   5      492.36      537.45     23.69 o 
  -3  10   5     2075.60     1884.55     46.07 o 
  -2  10   5     4255.23     4328.49     83.78 o 
  -1  10   5     1214.69     1179.21     37.58 o 
   0  10   5     1101.95     1004.39     34.48 o 
   1  10   5       61.23       50.84     13.25 o 
   2  10   5     2090.36     1984.37     57.96 o 
   3  10   5     3214.04     3270.75    105.00 o 
   4  10   5        5.98       19.61     11.92 o 
   5  10   5     3548.44     3338.20     98.51 o 
   6  10   5      132.76      151.53     30.39 o 
   7  10   5      462.42      480.42     48.53 o 
  -9  11   5      195.55      232.37     41.18 o 
  -8  11   5      232.54      247.03     39.27 o 
  -7  11   5        0.06       24.00     15.85 o 
  -6  11   5     1218.44     1220.43     52.94 o 
  -5  11   5      659.69      625.68     50.50 o 
  -4  11   5     4619.18     4479.02    121.82 o 
  -3  11   5      396.99      398.60     22.33 o 
  -2  11   5     1760.32     1705.13     49.94 o 
  -1  11   5      210.32      204.13     17.26 o 
   0  11   5      107.63      138.86     15.98 o 
   1  11   5       19.31       29.60     13.36 o 
   2  11   5     2274.57     2421.82     57.94 o 
   3  11   5     1863.31     1852.35     58.40 o 
   4  11   5     1290.69     1254.59     49.77 o 
   5  11   5      169.93      144.58     21.38 o 
   6  11   5      622.52      644.86     50.96 o 
   7  11   5       19.12       11.54     22.15 o 
  -8  12   5      333.76      412.01     46.92 o 
  -7  12   5      594.08      594.28     38.75 o 
  -6  12   5       51.27       62.53     25.02 o 
  -5  12   5      398.98      387.29     28.98 o 
  -4  12   5        3.96       17.60      9.39 o 
  -3  12   5       39.14       42.28     10.55 o 
  -2  12   5     1678.80     1625.38     50.23 o 
  -1  12   5     1302.34     1227.24     40.50 o 
   0  12   5     2835.22     2600.18     69.37 o 
   1  12   5      455.30      490.09     27.57 o 
   2  12   5     1276.88     1276.51     52.59 o 
   3  12   5      936.68      960.59     41.23 o 
   4  12   5       87.54       87.03     28.69 o 
   5  12   5       18.60        4.22     14.46 o 
   6  12   5        9.93       19.23     19.16 o 
   7  12   5       75.41       83.35     27.90 o 
  -8  13   5        5.29       35.83     26.21 o 
  -7  13   5       69.37       98.24     19.14 o 
  -6  13   5       31.06       22.70     14.99 o 
  -5  13   5      695.15      730.70     37.74 o 
  -4  13   5      808.57      800.38     30.40 o 
  -3  13   5       35.29       35.15     10.91 o 
  -2  13   5        6.20        2.67     10.05 o 
  -1  13   5     2752.51     2694.07     91.12 o 
   0  13   5      324.58      315.93     23.24 o 
   1  13   5     4127.67     4130.46    101.00 o 
   2  13   5      412.01      417.17     27.25 o 
   3  13   5      163.19      214.17     22.70 o 
   4  13   5      221.98      243.25     25.14 o 
   5  13   5        0.83       20.16     14.04 o 
   6  13   5       53.21       60.27     20.36 o 
   7  13   5      470.85      460.76     93.06 o 
  -8  14   5       71.02       54.56     29.10 o 
  -7  14   5      109.43      126.69     22.86 o 
  -6  14   5      208.74      235.35     77.35 o 
  -5  14   5      817.11      723.04     39.25 o 
  -4  14   5        0.22        0.00      9.10 o 
  -3  14   5      282.44      324.07     22.03 o 
  -2  14   5      304.25      301.04     24.28 o 
  -1  14   5     1328.27     1279.94     44.72 o 
   0  14   5     1236.98     1195.14     42.64 o 
   1  14   5        8.55       10.42     10.70 o 
   2  14   5       78.85       61.21     14.39 o 
   3  14   5      409.00      367.49     35.89 o 
   4  14   5       44.91       24.30     14.09 o 
   5  14   5       70.28      100.31     19.37 o 
   6  14   5        9.56        7.98     16.30 o 
  -7  15   5      164.56      180.44     24.20 o 
  -6  15   5        6.74       14.54     18.68 o 
  -5  15   5      211.74      206.93     24.77 o 
  -4  15   5      663.54      675.74     42.46 o 
  -3  15   5      387.50      362.14     35.29 o 
  -2  15   5      992.06      920.93     38.72 o 
  -1  15   5      132.61      174.10     23.39 o 
   0  15   5     1732.25     1679.50     69.48 o 
   1  15   5      756.72      808.23     36.62 o 
   2  15   5        2.97        0.00     13.57 o 
   3  15   5      340.54      349.24     35.36 o 
   4  15   5      930.29      948.82     45.01 o 
   5  15   5       25.16       34.96     14.67 o 
   6  15   5      509.16      500.52     94.73 o 
  -7  16   5       66.47      134.97     21.97 o 
  -6  16   5       52.25       54.39     16.46 o 
  -5  16   5      132.15      125.56     20.92 o 
  -4  16   5       85.61       87.40     17.45 o 
  -3  16   5      540.74      575.90     33.96 o 
  -2  16   5     1437.47     1406.81     50.58 o 
  -1  16   5        0.31        0.00     11.22 o 
   0  16   5      180.66      206.01     29.35 o 
   1  16   5      492.09      483.48     31.01 o 
   2  16   5      126.12      155.59     20.04 o 
   3  16   5      478.16      481.65     42.06 o 
   4  16   5       45.62       35.76     19.97 o 
   5  16   5      293.18      334.06     31.38 o 
   6  16   5        1.58        0.00     19.97 o 
  -7  17   5      120.80      125.03     21.16 o 
  -6  17   5        1.65        7.57     15.18 o 
  -5  17   5       83.07      116.92     20.67 o 
  -4  17   5      270.08      308.34     38.50 o 
  -3  17   5      426.75      492.23     32.86 o 
  -2  17   5     1683.85     1589.50     56.75 o 
  -1  17   5      135.94      134.32     26.22 o 
   0  17   5       97.62      106.89     30.12 o 
   1  17   5      292.69      242.32     51.94 o 
   2  17   5       40.95       49.99     16.05 o 
   3  17   5       52.33       72.94     21.98 o 
   4  17   5      366.70      482.29     43.96 o 
   5  17   5        0.41       30.73     14.64 o 
  -6  18   5        0.91       12.34     13.19 o 
  -5  18   5       94.89      115.99     20.45 o 
  -4  18   5      423.38      431.12     41.46 o 
  -3  18   5      978.65      959.81     66.60 o 
  -2  18   5       87.73      111.26     20.27 o 
  -1  18   5      364.68      414.72     40.90 o 
   0  18   5      519.08      482.98     63.35 o 
   1  18   5      173.89      169.34     32.47 o 
   2  18   5      195.30      218.17     43.63 o 
   3  18   5     1161.76     1207.36    100.10 o 
   4  18   5      301.93      340.01     37.77 o 
   5  18   5      538.99      595.02     69.98 o 
  -5  19   5       18.41       11.19     23.75 o 
  -4  19   5      612.67      617.88     58.99 o 
  -3  19   5      133.63      107.41     21.16 o 
  -2  19   5        3.77       12.03     22.24 o 
  -1  19   5      504.71      557.61     48.04 o 
   0  19   5       59.43       96.11     26.99 o 
   1  19   5      232.00      271.60     37.26 o 
   2  19   5      139.31      187.29     39.61 o 
   3  19   5       65.35      164.97     28.87 o 
   4  19   5       25.60       58.50     18.63 o 
  -5  20   5        7.73       26.39     23.83 o 
  -4  20   5       33.09       99.58     47.49 o 
  -3  20   5        1.02       38.67     23.85 o 
  -2  20   5      528.92      469.43     79.71 o 
  -1  20   5       18.99       11.87     21.42 o 
   0  20   5     1196.67     1094.89     95.74 o 
   1  20   5        3.93        1.42     21.25 o 
   3  20   5       19.62       55.88     25.84 o 
  -4  21   5      360.28      394.55     55.05 o 
  -3  21   5      113.48      134.88     29.98 o 
  -2  21   5       49.91       60.41     24.56 o 
  -1  21   5      167.40      198.73     33.46 o 
   0  21   5       15.91       17.43     22.37 o 
   1  21   5      207.74      226.49     36.77 o 
   2  21   5       51.14       52.19     24.00 o 
  -2  22   5       12.81       19.38     29.87 o 
  -1  22   5      187.59      247.41     37.31 o 
   0  22   5      122.36      180.15     35.16 o 
   1  22   5        6.63       17.14     23.26 o 
 -10   0   6       34.39       23.16     33.90 o 
  -8   0   6      198.61      217.16     39.94 o 
  -6   0   6       17.88       49.31     12.95 o 
  -4   0   6    30149.37    33754.58   1130.27 o 
  -2   0   6     3149.67     3431.93    136.44 o 
   0   0   6     6260.92     6584.70    192.57 o 
   2   0   6     1248.44     1133.33     49.02 o 
   4   0   6      126.26       88.99     17.13 o 
   6   0   6     1429.32     1366.49     60.89 o 
 -10   1   6        7.42       31.36     25.21 o 
  -9   1   6      140.78      133.75     40.78 o 
  -8   1   6     1062.62      887.44     73.67 o 
  -7   1   6       82.18       96.96     28.53 o 
  -6   1   6     1438.02     1515.98     46.36 o 
  -5   1   6        3.56       26.80     14.77 o 
  -4   1   6     3937.48     4036.11    216.40 o 
  -3   1   6    16847.46    18933.18    646.28 o 
  -2   1   6        1.46       12.04      7.18 o 
  -1   1   6     1861.31     1634.27     43.41 o 
   0   1   6     2277.75     2133.43     46.34 o 
   1   1   6     1301.30     1403.12     25.84 o 
   2   1   6     8812.37     8882.53    126.41 o 
   3   1   6      238.87      281.87     12.18 o 
   4   1   6      499.67      512.42     32.50 o 
   5   1   6     1370.67     1321.04     39.27 o 
   6   1   6      179.51      203.63     19.43 o 
   7   1   6      332.73      408.91     27.79 o 
   8   1   6      139.63      164.94     30.75 o 
 -10   2   6        0.86       18.12     35.07 o 
  -9   2   6      402.06      411.45     44.64 o 
  -8   2   6       55.34       48.78     20.61 o 
  -7   2   6      995.44      943.78     48.20 o 
  -6   2   6        0.91       12.38      9.30 o 
  -5   2   6      432.53      412.49     21.15 o 
  -4   2   6     4985.83     5715.74    150.67 o 
  -3   2   6     5864.44     5598.86    147.58 o 
  -2   2   6      222.37      273.69     20.02 o 
  -1   2   6      177.79      197.12     23.63 o 
   0   2   6     2718.63     2679.31     55.62 o 
   1   2   6     9253.71    10138.71    142.07 o 
   2   2   6        2.73        6.65      4.44 o 
   3   2   6     2648.75     2722.75     46.52 o 
   4   2   6      233.40      270.66     15.10 o 
   5   2   6     1310.71     1314.68     72.25 o 
   6   2   6       39.48       60.44     13.49 o 
   7   2   6      205.47      216.89     32.82 o 
   8   2   6       67.65       62.05     23.47 o 
 -10   3   6        1.32       14.10     30.88 o 
  -9   3   6      894.22      808.64     55.25 o 
  -8   3   6      218.33      248.03     69.90 o 
  -7   3   6        9.48       18.47     15.43 o 
  -6   3   6       12.02        7.71      8.04 o 
  -5   3   6       13.44       16.09      6.64 o 
  -4   3   6      527.41      537.38     22.12 o 
  -3   3   6     9963.41    10685.95    212.77 o 
  -2   3   6     2467.96     2508.31     97.99 o 
  -1   3   6     8315.91     8402.15    173.04 o 
   0   3   6     1208.80     1199.94     30.71 o 
   1   3   6      109.00       82.42      5.88 o 
   2   3   6     1566.24     1686.99     34.55 o 
   3   3   6      239.03      247.04     12.88 o 
   4   3   6      617.59      581.34     20.75 o 
   5   3   6       16.66       14.19     10.18 o 
   6   3   6       72.46       92.04     15.34 o 
   7   3   6      557.20      556.88    102.45 o 
   8   3   6        0.30       37.60     23.31 o 
 -10   4   6      177.93      161.28     45.65 o 
  -9   4   6        6.79        4.56     22.29 o 
  -8   4   6      237.41      267.20     33.74 o 
  -7   4   6       19.39       31.05     24.50 o 
  -6   4   6       16.97       12.43     10.34 o 
  -5   4   6       80.84       83.82     10.47 o 
  -4   4   6      289.37      299.40     26.26 o 
  -3   4   6      268.64      300.85     16.62 o 
  -2   4   6     3668.39     3191.80     61.67 o 
  -1   4   6        0.21        7.04      3.84 o 
   0   4   6       21.21       17.35      6.49 o 
   1   4   6     2496.34     2507.08     41.34 o 
   2   4   6       89.81       86.38      7.34 o 
   3   4   6      208.07      200.11     11.00 o 
   4   4   6      267.59      294.16     16.09 o 
   5   4   6      709.80      711.54     31.93 o 
   6   4   6      811.56      844.04     50.25 o 
   7   4   6        1.58        0.00     19.76 o 
   8   4   6      250.59      250.23     33.93 o 
  -9   5   6        2.70        0.00     22.03 o 
  -8   5   6        2.69       22.63     20.11 o 
  -7   5   6       24.63       55.62     20.57 o 
  -6   5   6      642.39      633.82     42.51 o 
  -5   5   6      102.92      130.03     12.24 o 
  -4   5   6     2538.39     2564.20     63.10 o 
  -3   5   6      608.94      630.22     23.17 o 
  -2   5   6      334.16      303.36     16.16 o 
  -1   5   6       17.98       15.99      6.60 o 
   0   5   6      364.62      338.50     18.86 o 
   1   5   6      126.19      130.48     10.04 o 
   2   5   6     2476.02     2398.40     47.17 o 
   3   5   6      224.68      262.36     17.29 o 
   4   5   6      256.79      249.14     15.33 o 
   5   5   6       36.30       55.04     15.39 o 
   6   5   6      683.44      646.96     46.67 o 
   7   5   6       45.24       43.47     24.11 o 
   8   5   6        2.23        6.96     19.95 o 
  -9   6   6        0.84        0.00     22.32 o 
  -8   6   6      126.33      180.37     31.28 o 
  -7   6   6     1251.47     1262.70     60.33 o 
  -6   6   6       33.56       50.38     16.78 o 
  -5   6   6     2065.25     1906.49     46.36 o 
  -4   6   6       15.36       36.08      8.89 o 
  -3   6   6     3191.73     3370.98     77.49 o 
  -2   6   6       56.60       36.67      6.66 o 
  -1   6   6      672.79      672.37     28.26 o 
   0   6   6        5.68        5.68     11.87 o 
   1   6   6     2048.38     1874.54     51.29 o 
   2   6   6      290.28      312.98     15.22 o 
   3   6   6     4811.95     4723.43    108.47 o 
   4   6   6      691.82      720.12     40.43 o 
   5   6   6       14.36       17.82     16.91 o 
   6   6   6      263.16      245.56     69.81 o 
   7   6   6       39.14       45.91     23.14 o 
   8   6   6      120.22      167.52     33.63 o 
  -9   7   6       31.66        8.52     23.32 o 
  -8   7   6        0.40        8.08     21.98 o 
  -7   7   6       16.96       42.65     30.21 o 
  -6   7   6       10.52       38.34     20.51 o 
  -5   7   6      172.13      217.94     16.03 o 
  -4   7   6      152.46      168.50     13.89 o 
  -3   7   6     2249.14     2233.97     56.61 o 
  -2   7   6      150.60      175.14     15.12 o 
  -1   7   6     1010.75      845.26     39.77 o 
   0   7   6      682.80      711.04     34.10 o 
   1   7   6     2726.21     2751.59     69.12 o 
   2   7   6        9.41       10.18      6.53 o 
   3   7   6      995.73     1011.14     27.85 o 
   4   7   6      198.51      225.93     18.12 o 
   5   7   6      219.71      196.73     51.27 o 
   6   7   6      216.19      206.26     31.83 o 
   7   7   6      299.81      277.87     39.37 o 
   8   7   6        2.85        4.81     20.28 o 
  -9   8   6       20.50        0.00     22.17 o 
  -8   8   6      249.18      285.55     37.69 o 
  -7   8   6      923.29      946.24     42.04 o 
  -6   8   6      125.21      129.24     18.76 o 
  -5   8   6     2350.68     2221.33     80.10 o 
  -4   8   6      983.74      968.93     29.78 o 
  -3   8   6      271.12      224.97     17.10 o 
  -2   8   6    11301.46    11728.30    203.25 o 
  -1   8   6     2676.19     2644.74     66.25 o 
   0   8   6     2389.53     2271.14     59.80 o 
   1   8   6     1580.76     1510.44     45.29 o 
   2   8   6       35.42       51.36     17.97 o 
   3   8   6     1300.07     1354.99     43.76 o 
   4   8   6      332.50      360.17     26.20 o 
   5   8   6       14.28       15.51     21.65 o 
   6   8   6      788.86      712.67     52.69 o 
   7   8   6      101.29      101.90     27.37 o 
  -9   9   6      131.62      140.98     43.13 o 
  -8   9   6      379.90      428.27     60.08 o 
  -7   9   6       21.18       26.86     14.99 o 
  -6   9   6      538.82      477.21     31.30 o 
  -5   9   6      345.16      309.17     32.49 o 
  -4   9   6      133.63      110.07     12.54 o 
  -3   9   6     2705.61     2667.90     67.04 o 
  -2   9   6        5.56       44.28      9.23 o 
  -1   9   6      205.95      275.02     26.15 o 
   0   9   6     1293.94     1232.61     39.73 o 
   1   9   6        4.39        9.81      8.94 o 
   2   9   6     3439.98     3680.28     94.13 o 
   3   9   6      116.57      126.83     17.71 o 
   4   9   6     1450.47     1361.56     88.65 o 
   5   9   6      448.84      410.64     31.09 o 
   6   9   6      658.49      623.88     50.68 o 
   7   9   6       10.36        2.81     19.28 o 
  -9  10   6      120.99      107.44     31.53 o 
  -8  10   6      463.10      419.17     45.67 o 
  -7  10   6      152.16      135.37     21.79 o 
  -6  10   6       14.53       15.53     13.32 o 
  -5  10   6      165.25      173.47     19.42 o 
  -4  10   6      248.16      289.45     18.83 o 
  -3  10   6      568.01      523.81     42.59 o 
  -2  10   6     6824.65     6594.20    133.91 o 
  -1  10   6      186.78      194.44     24.63 o 
   0  10   6     1091.30     1005.36     36.15 o 
   1  10   6      119.79      137.69     15.73 o 
   2  10   6      288.19      289.70     19.40 o 
   3  10   6     1099.32     1073.34     42.17 o 
   4  10   6     1283.35     1145.96     44.59 o 
   5  10   6      352.28      396.04     30.58 o 
   6  10   6      491.56      521.20     48.27 o 
   7  10   6      132.86       88.92     28.78 o 
  -8  11   6        0.04        0.00     22.94 o 
  -7  11   6       15.03       31.80     16.28 o 
  -6  11   6      184.76      164.41     20.96 o 
  -5  11   6      205.67      209.65     21.74 o 
  -4  11   6       47.46       60.80     10.91 o 
  -3  11   6     3352.62     3233.51     70.51 o 
  -2  11   6      108.63      129.09     21.55 o 
  -1  11   6     3628.64     3425.27     84.65 o 
   0  11   6      392.63      388.68     24.62 o 
   1  11   6     2894.38     2616.21     84.94 o 
   2  11   6     2877.27     2849.57     76.10 o 
   3  11   6      286.73      299.71     25.95 o 
   4  11   6      911.78      828.05     39.14 o 
   5  11   6      572.76      616.07     42.05 o 
   6  11   6      129.96       90.15     43.47 o 
   7  11   6      339.47      328.76     41.21 o 
  -8  12   6        1.08        0.00     23.34 o 
  -7  12   6      260.35      302.80     30.38 o 
  -6  12   6        5.61       28.06     13.45 o 
  -5  12   6     1099.36     1099.03     67.32 o 
  -4  12   6        6.41        7.36      9.22 o 
  -3  12   6      587.14      621.86     27.12 o 
  -2  12   6      293.50      293.24     30.20 o 
  -1  12   6       75.83       84.10     14.27 o 
   0  12   6       17.38       26.69     11.98 o 
   1  12   6      371.23      344.03     25.07 o 
   2  12   6        5.79       16.59     11.50 o 
   3  12   6      563.86      603.22     36.14 o 
   4  12   6      258.23      232.58     30.81 o 
   5  12   6      294.73      270.98     27.35 o 
   6  12   6       39.38       14.55     17.53 o 
   7  12   6        6.43       13.43     26.85 o 
  -8  13   6      212.42      231.69     38.99 o 
  -7  13   6        1.05        2.96     13.66 o 
  -6  13   6      680.71      654.65     39.17 o 
  -5  13   6      190.95      179.94     21.96 o 
  -4  13   6     1516.78     1517.51     44.60 o 
  -3  13   6       90.32      116.86     14.74 o 
  -2  13   6      204.38      184.10     20.16 o 
  -1  13   6      740.50      774.68     43.85 o 
   0  13   6     1438.14     1509.39     49.88 o 
   1  13   6      453.60      400.73     27.43 o 
   2  13   6     2030.47     1975.64     60.68 o 
   3  13   6        0.99       13.11     11.77 o 
   4  13   6      970.41      978.99     44.80 o 
   5  13   6        6.15        0.00     13.57 o 
   6  13   6        3.14        8.80     21.40 o 
  -8  14   6        0.82        0.00     24.90 o 
  -7  14   6        0.65        0.00     20.10 o 
  -6  14   6        7.87       29.64     15.10 o 
  -5  14   6       38.15       55.43     16.36 o 
  -4  14   6       79.90       96.59     15.66 o 
  -3  14   6        4.86       14.17     10.76 o 
  -2  14   6       30.09       28.57     13.13 o 
  -1  14   6        3.00        0.00     19.30 o 
   0  14   6     1083.10     1066.10     41.35 o 
   1  14   6       41.55       59.92     14.44 o 
   2  14   6      377.98      292.65     25.55 o 
   3  14   6        9.38        1.34     14.63 o 
   4  14   6       42.13       72.00     17.10 o 
   5  14   6       53.84       78.72     18.73 o 
   6  14   6      175.06      226.85     33.06 o 
  -7  15   6        1.49       10.27     14.68 o 
  -6  15   6      438.78      450.22     35.18 o 
  -5  15   6        0.98        6.34     14.06 o 
  -4  15   6      542.70      585.19     30.09 o 
  -3  15   6     1801.26     1818.80    101.23 o 
  -2  15   6      239.95      227.31     23.11 o 
  -1  15   6     1916.72     1926.54     71.05 o 
   0  15   6      637.76      680.29     46.39 o 
   1  15   6      696.33      756.36     41.17 o 
   2  15   6     1110.48     1127.80     52.48 o 
   3  15   6      245.01      280.34     33.95 o 
   4  15   6       94.20      144.50     22.71 o 
   5  15   6      277.95      303.63     29.95 o 
   6  15   6       69.01      104.73     24.20 o 
  -7  16   6      162.27      202.76     39.44 o 
  -6  16   6       28.39       19.61     13.69 o 
  -5  16   6      403.79      410.44     41.26 o 
  -4  16   6      214.74      208.22     24.09 o 
  -3  16   6      178.33      180.75     22.01 o 
  -2  16   6        0.90        9.42     12.71 o 
  -1  16   6        0.31        0.00     12.12 o 
   0  16   6     1214.50     1224.11     60.88 o 
   1  16   6       48.28       29.62     23.20 o 
   2  16   6       97.53      124.07     24.06 o 
   3  16   6      309.54      370.07     38.26 o 
   4  16   6      131.28      134.62     27.27 o 
   5  16   6      446.91      462.28     35.71 o 
  -6  17   6      173.64      161.07     26.60 o 
  -5  17   6       49.06       22.20     17.07 o 
  -4  17   6       78.39      141.60     25.06 o 
  -3  17   6      563.21      625.28     37.79 o 
  -2  17   6       76.65       78.28     17.42 o 
  -1  17   6      897.90      909.80     73.00 o 
   0  17   6        9.00       25.44     20.50 o 
   1  17   6      217.35      211.79     56.81 o 
   2  17   6      454.83      493.90     42.89 o 
   3  17   6      117.85      174.35     28.51 o 
   4  17   6      615.17      591.14     48.77 o 
   5  17   6      179.79      200.65     40.17 o 
  -6  18   6        0.45        8.60     14.15 o 
  -5  18   6      284.81      340.72     37.30 o 
  -4  18   6      218.53      235.76     31.79 o 
  -3  18   6       34.59       23.72     16.71 o 
  -2  18   6     1682.90     1700.59     60.27 o 
  -1  18   6       93.03       99.23     26.96 o 
   0  18   6      679.04      727.83     52.61 o 
   1  18   6      178.87      213.94     54.12 o 
   2  18   6       91.58      188.29     40.28 o 
   3  18   6      202.60      275.32     73.67 o 
   4  18   6      358.48      399.55     41.41 o 
  -5  19   6       14.68       27.43     16.01 o 
  -4  19   6      114.16      114.96     41.12 o 
  -3  19   6       98.41      142.40     29.53 o 
  -2  19   6        6.42        0.00     29.54 o 
  -1  19   6      327.66      317.23     75.10 o 
   0  19   6      126.83      144.56     39.27 o 
   1  19   6      326.49      370.59     70.07 o 
   2  19   6      584.68      649.97     73.67 o 
   3  19   6      166.24      224.44     30.69 o 
   4  19   6       91.05       94.44     19.93 o 
  -4  20   6        1.11        0.00     14.14 o 
  -3  20   6      255.76      297.84     39.06 o 
  -2  20   6        1.75        0.00     20.38 o 
  -1  20   6      214.00      214.13     36.59 o 
   0  20   6        0.02        0.00     20.04 o 
   1  20   6      904.28     1001.86    129.47 o 
   2  20   6        0.48        8.22     19.30 o 
   3  20   6      522.23      537.53     69.31 o 
  -3  21   6       97.31      147.81     40.44 o 
  -2  21   6        6.79       21.67     22.59 o 
  -1  21   6      262.76      328.84     78.54 o 
   0  21   6       64.36       28.84     23.49 o 
   1  21   6      215.28      249.12     40.58 o 
   2  21   6       69.19      148.69     34.40 o 
  -2  22   6      565.05      616.26     55.67 o 
  -1  22   6       38.47       21.99     26.17 o 
   0  22   6      363.33      368.61     45.47 o 
  -9   0   7      164.39      124.86     42.29 o 
  -7   0   7     1143.96      957.75     67.80 o 
  -5   0   7      803.73      889.28     56.22 o 
  -3   0   7     9557.15    10512.95    374.07 o 
  -1   0   7     9780.93     9854.76    351.75 o 
   1   0   7    10171.33    10475.10    208.58 o 
   3   0   7     3385.16     3383.14    127.34 o 
   5   0   7       74.34       74.33     17.85 o 
   7   0   7      336.08      322.38     56.89 o 
 -10   1   7      122.14      188.31     35.10 o 
  -9   1   7        8.52       10.57     28.03 o 
  -8   1   7      213.75      275.73     46.15 o 
  -7   1   7      993.96      953.65     47.93 o 
  -6   1   7      405.94      458.44     21.66 o 
  -5   1   7     1536.52     1497.29     78.88 o 
  -4   1   7     5517.81     6279.51    238.31 o 
  -3   1   7       92.95      101.21     14.76 o 
  -2   1   7     1643.01     1735.05    102.71 o 
  -1   1   7     1530.93     1355.06     34.34 o 
   0   1   7     3928.70     3993.96    114.75 o 
   1   1   7     1614.61     1691.85     30.77 o 
   2   1   7     1870.61     1983.74     35.93 o 
   3   1   7      619.69      612.27     19.27 o 
   4   1   7      200.00      204.39     16.74 o 
   5   1   7      873.83      845.71     45.85 o 
   6   1   7        0.52        0.00     13.73 o 
   7   1   7       88.79      127.34     31.47 o 
   8   1   7        9.84       37.93     39.27 o 
 -10   2   7       45.05        6.04     33.40 o 
  -9   2   7        2.78        0.00     27.86 o 
  -8   2   7      112.47      123.61     30.38 o 
  -7   2   7      367.20      355.93     33.76 o 
  -6   2   7      107.79      137.23     16.66 o 
  -5   2   7     1939.39     1900.43     64.31 o 
  -4   2   7     7247.97     7668.93    198.87 o 
  -3   2   7      569.01      482.57     34.91 o 
  -2   2   7     5387.81     5467.69    146.53 o 
  -1   2   7     2323.44     2476.80     62.19 o 
   0   2   7     1728.95     1502.08     50.43 o 
   1   2   7      130.71       95.43     10.75 o 
   2   2   7       82.67      111.79      8.44 o 
   3   2   7     1320.29     1343.99     44.31 o 
   4   2   7     3352.43     3315.67     84.04 o 
   5   2   7      561.59      516.45     31.88 o 
   6   2   7      989.97      955.77     43.44 o 
   7   2   7        4.98        9.30     22.02 o 
   8   2   7      180.49      165.14     47.83 o 
 -10   3   7      212.19      261.30     54.37 o 
  -9   3   7      100.84      131.09     30.38 o 
  -8   3   7      409.28      508.88     42.48 o 
  -7   3   7      256.52      296.80     69.98 o 
  -6   3   7      101.59      110.57     13.43 o 
  -5   3   7        8.95       15.17      8.24 o 
  -4   3   7       11.01       21.77     15.36 o 
  -3   3   7     1904.95     1987.70     65.48 o 
  -2   3   7      429.27      424.94     31.98 o 
  -1   3   7      792.29      794.81     28.55 o 
   0   3   7     4608.90     4326.75     85.05 o 
   1   3   7      144.26      202.19     13.67 o 
   2   3   7     2848.84     2783.38     47.06 o 
   3   3   7      401.70      408.30     15.28 o 
   4   3   7      545.54      547.45     45.15 o 
   5   3   7     1802.71     1725.14     56.82 o 
   6   3   7       12.57       36.72     16.44 o 
   7   3   7      146.42      123.42     29.43 o 
   8   3   7        3.02        8.89     38.26 o 
  -9   4   7     1021.64      987.25     81.06 o 
  -8   4   7       90.53      144.64     45.31 o 
  -7   4   7      485.68      483.57     38.72 o 
  -6   4   7       13.40        3.43     15.28 o 
  -5   4   7       31.95       48.58     18.22 o 
  -4   4   7        1.23        9.42      7.07 o 
  -3   4   7        6.91       14.37      9.71 o 
  -2   4   7     5298.41     5505.21    105.08 o 
  -1   4   7      985.70     1047.58     68.62 o 
   0   4   7     3153.40     3221.97     93.11 o 
   1   4   7      613.81      502.26     24.71 o 
   2   4   7      203.50      196.26     12.96 o 
   3   4   7      130.24      149.81     12.12 o 
   4   4   7      293.90      307.45     20.13 o 
   5   4   7       41.69       60.25     16.47 o 
   6   4   7      150.70      173.20     28.37 o 
   7   4   7       86.32       73.57     25.04 o 
  -9   5   7      403.46      421.50     44.66 o 
  -8   5   7        5.57        7.16     18.60 o 
  -7   5   7       56.24       40.62     19.93 o 
  -6   5   7      127.63      117.06     24.54 o 
  -5   5   7      283.79      265.77     17.06 o 
  -4   5   7      783.93      727.39     27.60 o 
  -3   5   7     2416.84     2365.80     83.93 o 
  -2   5   7        3.54       11.38      5.04 o 
  -1   5   7     2920.81     2994.61     73.31 o 
   0   5   7     1881.17     1884.11     51.76 o 
   1   5   7       40.97       29.47      7.42 o 
   2   5   7      863.73      818.20     24.05 o 
   3   5   7     1808.29     1728.12     39.27 o 
   4   5   7     1008.75     1122.78     36.07 o 
   5   5   7     1335.10     1240.66     57.03 o 
   6   5   7       57.03       59.05     36.84 o 
   7   5   7      351.86      354.85     40.60 o 
  -9   6   7        3.48       12.00     23.25 o 
  -8   6   7       38.30       25.86     33.56 o 
  -7   6   7      183.64      210.02     23.16 o 
  -6   6   7      813.77      818.13     36.59 o 
  -5   6   7        5.62        3.78      7.52 o 
  -4   6   7     1164.44     1070.48     83.71 o 
  -3   6   7       79.80       86.06     17.61 o 
  -2   6   7      385.44      345.84     15.14 o 
  -1   6   7       96.48       83.79     11.77 o 
   0   6   7     2226.35     2417.70     62.88 o 
   1   6   7       84.00      109.51     11.68 o 
   2   6   7      764.44      692.70     22.43 o 
   3   6   7      287.05      281.09     18.76 o 
   4   6   7       23.40        0.00     10.75 o 
   5   6   7       38.30       71.60     21.83 o 
   6   6   7      279.61      298.91     55.46 o 
   7   6   7       23.11       27.30     23.10 o 
  -9   7   7        1.32        7.89     23.49 o 
  -8   7   7      210.06      213.46     33.62 o 
  -7   7   7        1.67       15.19     13.77 o 
  -6   7   7      523.42      589.13     33.31 o 
  -5   7   7       27.49       22.57      8.91 o 
  -4   7   7     1869.60     1807.71     50.45 o 
  -3   7   7      714.74      680.23     43.54 o 
  -2   7   7      230.23      258.35     16.64 o 
  -1   7   7      372.64      390.98     21.98 o 
   0   7   7     3676.95     3323.57     81.26 o 
   1   7   7      405.70      356.83     26.87 o 
   2   7   7     6674.33     6621.60    112.24 o 
   3   7   7      107.05      123.89     17.05 o 
   4   7   7      379.20      428.32     24.13 o 
   5   7   7      332.72      356.33     37.10 o 
   6   7   7      116.73      102.94     35.41 o 
   7   7   7       39.98       40.01     22.34 o 
  -9   8   7      282.12      222.01     56.47 o 
  -8   8   7      166.28      174.77     46.23 o 
  -7   8   7      987.53     1028.02     76.21 o 
  -6   8   7      917.37      914.03     39.63 o 
  -5   8   7       18.12       21.68      9.62 o 
  -4   8   7     1120.74     1147.08     38.18 o 
  -3   8   7      574.03      600.40     25.13 o 
  -2   8   7      872.69      820.68     25.06 o 
  -1   8   7     1740.90     1557.35     51.59 o 
   0   8   7       43.34       40.67     11.88 o 
   1   8   7      883.89      760.47     31.82 o 
   2   8   7      338.48      333.96     19.93 o 
   3   8   7      295.69      269.49     19.47 o 
   4   8   7       27.35       37.30     13.59 o 
   5   8   7        4.85        0.00     35.66 o 
   6   8   7        2.57        0.00     20.50 o 
   7   8   7       26.74       24.08     36.25 o 
  -9   9   7      107.20      171.55     78.20 o 
  -8   9   7        8.88       22.17     23.49 o 
  -7   9   7        0.32       24.20     15.28 o 
  -6   9   7      136.36      139.19     26.68 o 
  -5   9   7     1247.59     1246.22     37.48 o 
  -4   9   7      238.15      282.87     20.23 o 
  -3   9   7     2479.29     2223.73    124.69 o 
  -2   9   7       21.68       41.71     10.42 o 
  -1   9   7     1244.74     1069.88     37.37 o 
   0   9   7      165.64      143.08     15.57 o 
   1   9   7      506.73      498.80     27.12 o 
   2   9   7       15.86       14.54     15.67 o 
   3   9   7     1036.65     1057.37     35.27 o 
   4   9   7      105.49      120.87     18.97 o 
   5   9   7     2457.19     2450.00     93.73 o 
   6   9   7       25.59        2.97     20.79 o 
   7   9   7      436.19      544.60     52.69 o 
  -9  10   7      257.39      232.31     61.34 o 
  -8  10   7       58.04       39.15     27.22 o 
  -7  10   7      431.50      484.99     35.05 o 
  -6  10   7      259.19      268.66     30.57 o 
  -5  10   7      631.28      586.75     33.57 o 
  -4  10   7     1871.02     1833.72     47.50 o 
  -3  10   7      444.18      447.49     25.10 o 
  -2  10   7     1735.27     1510.20     48.33 o 
  -1  10   7     1000.54     1036.97     37.52 o 
   0  10   7     1601.12     1487.77     64.58 o 
   1  10   7     2392.00     1653.54     86.93 o 
   2  10   7      600.64      587.61     30.34 o 
   3  10   7      344.72      348.23     29.67 o 
   4  10   7     1023.49     1003.71     53.41 o 
   5  10   7       21.81       33.24     23.49 o 
   6  10   7      536.42      460.27     79.71 o 
   7  10   7        0.46        0.00     19.82 o 
  -8  11   7      807.55      790.49     59.09 o 
  -7  11   7       25.05       36.91     19.14 o 
  -6  11   7      775.18      787.44     39.21 o 
  -5  11   7      222.98      224.99     22.70 o 
  -4  11   7       45.17       47.90     11.69 o 
  -3  11   7       92.29      121.00     21.35 o 
  -2  11   7     1164.78     1012.54     49.35 o 
  -1  11   7      960.51      950.54     63.33 o 
   0  11   7     3803.73     3795.27     94.31 o 
   1  11   7      171.08      164.70     18.52 o 
   2  11   7      136.44      154.05     18.47 o 
   3  11   7      580.83      664.42     36.94 o 
   4  11   7      833.11      869.04     48.12 o 
   5  11   7      300.26      326.03     29.90 o 
   6  11   7       13.55       38.64     45.82 o 
  -8  12   7       74.76       75.38     49.84 o 
  -7  12   7      146.63      154.65     24.11 o 
  -6  12   7      409.75      415.57     31.71 o 
  -5  12   7      365.54      354.26     28.51 o 
  -4  12   7      695.10      652.06     34.87 o 
  -3  12   7      526.13      519.04     38.72 o 
  -2  12   7     3262.40     3159.83    104.22 o 
  -1  12   7      456.89      466.94     35.38 o 
   0  12   7      555.33      553.05     30.66 o 
   1  12   7     1754.58     1665.75     62.93 o 
   2  12   7        1.44       13.72     11.76 o 
   3  12   7     1304.76     1231.31     48.46 o 
   4  12   7      297.53      326.87     34.01 o 
   5  12   7       41.01       36.31     20.03 o 
   6  12   7      203.15      239.02     69.65 o 
  -8  13   7       18.41       23.05     40.11 o 
  -7  13   7      243.93      303.19     47.41 o 
  -6  13   7       38.01       43.86     15.78 o 
  -5  13   7      620.72      691.04    122.43 o 
  -4  13   7       11.71       21.97     12.35 o 
  -3  13   7      310.54      284.74     24.93 o 
  -2  13   7        5.80       23.85     16.21 o 
  -1  13   7      280.19      355.91     35.58 o 
   0  13   7       50.12       74.23     15.49 o 
   1  13   7      349.61      346.95     29.88 o 
   2  13   7      459.77      462.31     30.52 o 
   3  13   7      110.51      140.53     26.16 o 
   4  13   7      155.85      171.20     31.05 o 
   5  13   7      138.88      204.79     41.90 o 
   6  13   7        0.05       45.91     19.54 o 
  -7  14   7      181.45      231.42     26.51 o 
  -6  14   7        3.18       36.15     18.44 o 
  -5  14   7      329.93      326.07     35.57 o 
  -4  14   7      157.40      166.67     21.05 o 
  -3  14   7      153.71      135.02     18.78 o 
  -2  14   7      499.86      474.80     40.13 o 
  -1  14   7      290.75      263.52     32.37 o 
   0  14   7      363.04      366.38     27.35 o 
   1  14   7     1263.62     1243.05     49.48 o 
   2  14   7       76.41      103.15     18.38 o 
   3  14   7     1546.14     1590.46     70.84 o 
   4  14   7      175.17      188.69     24.98 o 
   5  14   7        2.97        1.23     13.80 o 
  -7  15   7       23.62       37.78     17.82 o 
  -6  15   7      798.50      750.60     54.74 o 
  -5  15   7      107.44      167.97     26.39 o 
  -4  15   7       21.12       54.79     16.21 o 
  -3  15   7       30.93       50.77     15.15 o 
  -2  15   7      128.59      114.77     19.41 o 
  -1  15   7      481.29      560.43     59.07 o 
   0  15   7      216.01      170.20     28.19 o 
   1  15   7      376.99      383.51     29.13 o 
   2  15   7      141.16      173.97     26.88 o 
   3  15   7        1.54        6.49     16.61 o 
   4  15   7       56.24       70.44     34.07 o 
   5  15   7        7.12       22.62     16.21 o 
  -7  16   7       37.68       27.06     34.32 o 
  -6  16   7      101.47      112.54     33.65 o 
  -5  16   7        0.15        6.30     18.04 o 
  -4  16   7      342.22      400.16     32.11 o 
  -3  16   7      216.11      298.24     28.91 o 
  -2  16   7      532.71      557.70     35.01 o 
  -1  16   7      162.51      147.39     20.72 o 
   0  16   7      340.85      387.16     46.15 o 
   1  16   7       43.57       39.79     14.49 o 
   2  16   7        0.93        5.55     15.88 o 
   3  16   7        9.38        0.00     38.93 o 
   4  16   7      866.48      860.72     57.51 o 
   5  16   7       44.62       52.14     16.20 o 
  -6  17   7        1.62       34.77     16.99 o 
  -5  17   7       35.60       60.92     18.49 o 
  -4  17   7       14.50       18.68     13.75 o 
  -3  17   7      208.32      264.23     27.06 o 
  -2  17   7      462.39      436.65     43.90 o 
  -1  17   7      961.73      958.08     59.52 o 
   0  17   7      276.71      308.24     37.25 o 
   1  17   7        6.07       10.36     32.22 o 
   2  17   7       15.17       44.82     19.48 o 
   3  17   7      266.15      300.68     34.69 o 
   4  17   7        6.51        9.22     18.96 o 
  -6  18   7       26.90       96.67     20.00 o 
  -5  18   7       95.01       90.22     40.03 o 
  -4  18   7      122.10      113.53     23.13 o 
  -3  18   7       21.41        9.74     15.59 o 
  -2  18   7      241.14      223.19     28.84 o 
  -1  18   7      783.41      873.46     71.58 o 
   0  18   7       86.91      126.23     28.89 o 
   1  18   7      674.73      774.02     55.90 o 
   2  18   7        0.95        0.00     20.47 o 
   3  18   7      148.79      228.91     32.03 o 
   4  18   7       74.95      132.15     25.69 o 
  -5  19   7      134.99      212.29     41.96 o 
  -4  19   7      179.58      230.97     30.31 o 
  -3  19   7      466.23      383.95     33.52 o 
  -2  19   7        0.46       17.07     22.94 o 
  -1  19   7       73.44      105.82     29.37 o 
   0  19   7      595.19      648.16     53.55 o 
   1  19   7       21.28       10.86     22.19 o 
   2  19   7     1327.09     1436.54    101.20 o 
   3  19   7      135.28      231.42     46.99 o 
  -4  20   7      747.70      884.30     66.96 o 
  -3  20   7       13.60       38.40     24.35 o 
  -2  20   7      212.88      245.69     79.55 o 
  -1  20   7        0.24        0.00     20.05 o 
   0  20   7        6.27       24.73     22.90 o 
   1  20   7        1.21        2.26     23.71 o 
   2  20   7      169.97      231.59     42.79 o 
  -3  21   7      114.80      135.53     45.06 o 
  -2  21   7       12.84       11.70     23.26 o 
  -1  21   7       79.62       61.86     25.59 o 
   0  21   7      306.62      336.25     44.26 o 
   1  21   7        0.22        9.23     31.89 o 
 -10   0   8       35.83       89.62     41.79 o 
  -6   0   8     4754.82     4935.87    163.96 o 
  -4   0   8     3389.35     3304.89    141.81 o 
   0   0   8     4888.01     4977.93    271.37 o 
   2   0   8     2961.96     2901.51     70.03 o 
   4   0   8     1212.79     1095.20     76.36 o 
   6   0   8      112.92      100.02     36.92 o 
 -10   1   8      113.96      143.78     32.03 o 
  -9   1   8        3.03        0.00     26.85 o 
  -8   1   8      101.50       88.11     35.07 o 
  -7   1   8      173.85      207.86     28.24 o 
  -6   1   8      611.07      616.74     29.37 o 
  -5   1   8      864.70      897.73     41.51 o 
  -4   1   8        0.80       38.90     11.42 o 
  -3   1   8     1120.77     1182.72     47.35 o 
  -2   1   8      455.87      416.36     83.32 o 
  -1   1   8     2119.62     2188.92     50.63 o 
   0   1   8      891.96      930.00     28.56 o 
   1   1   8      561.49      607.04     33.41 o 
   2   1   8     4182.62     4077.85     96.63 o 
   3   1   8       88.93       93.70     10.60 o 
   4   1   8      137.38      159.05     21.76 o 
   5   1   8      859.17      835.22     52.44 o 
   6   1   8      306.11      356.73     40.47 o 
   7   1   8       52.74       87.82     30.17 o 
  -9   2   8      343.73      350.74     56.56 o 
  -8   2   8       64.83       65.11     22.47 o 
  -7   2   8      661.62      583.01     60.42 o 
  -6   2   8       41.47       49.42     12.50 o 
  -5   2   8     1224.32     1269.82     86.76 o 
  -4   2   8      638.18      602.54     69.56 o 
  -3   2   8     1564.48     1594.05    104.22 o 
  -2   2   8       95.87      144.02     18.00 o 
  -1   2   8     9908.53    10059.63    249.71 o 
   0   2   8       13.85       23.46      7.17 o 
   1   2   8     4209.49     3919.60     80.25 o 
   2   2   8     1053.57     1066.58     28.40 o 
   3   2   8      460.59      493.34     19.77 o 
   4   2   8      309.38      297.99     24.39 o 
   5   2   8      659.97      672.30     47.81 o 
   6   2   8        0.71        5.61     22.83 o 
   7   2   8      281.31      386.16     62.43 o 
  -9   3   8       99.76       80.00     27.17 o 
  -8   3   8      490.16      522.21     43.01 o 
  -7   3   8      443.79      460.70     38.34 o 
  -6   3   8     1113.88      996.93     32.61 o 
  -5   3   8      739.35      688.53     42.29 o 
  -4   3   8      356.64      340.06     26.90 o 
  -3   3   8      316.22      381.76     27.98 o 
  -2   3   8      208.94      249.24     12.72 o 
  -1   3   8      498.20      462.67     23.51 o 
   0   3   8      219.94      219.51     16.62 o 
   1   3   8       44.43       54.56      9.43 o 
   2   3   8        2.19        3.11      6.06 o 
   3   3   8      475.34      501.99     20.34 o 
   4   3   8     1783.56     1599.59     44.78 o 
   5   3   8     1330.87     1242.92     47.85 o 
   6   3   8      144.69      226.81     58.65 o 
   7   3   8      145.76      216.32     54.54 o 
  -9   4   8      110.13      110.68     29.70 o 
  -8   4   8        7.17       37.47     21.79 o 
  -7   4   8       76.48       98.19     25.19 o 
  -6   4   8      425.68      424.71     27.74 o 
  -5   4   8       39.30       48.89     10.25 o 
  -4   4   8       15.78        5.37      9.89 o 
  -3   4   8     1406.98     1416.94     40.64 o 
  -2   4   8     1896.31     1820.52     42.32 o 
  -1   4   8     2091.99     2138.35     58.04 o 
   0   4   8      195.77      218.75     20.04 o 
   1   4   8      806.88      720.75     29.75 o 
   2   4   8      628.52      548.76     31.49 o 
   3   4   8     1247.35     1168.81     39.95 o 
   4   4   8     2625.37     2534.41     61.50 o 
   5   4   8       74.54       74.24     17.58 o 
   6   4   8      308.77      332.73     37.84 o 
   7   4   8       70.85       68.64     40.61 o 
  -9   5   8       58.38       20.87     25.35 o 
  -8   5   8      496.06      565.94     45.96 o 
  -7   5   8      182.31      191.57     36.37 o 
  -6   5   8      277.22      291.62     24.51 o 
  -5   5   8      582.78      628.36     31.81 o 
  -4   5   8       50.17       48.40     10.38 o 
  -3   5   8      415.02      374.20     19.43 o 
  -2   5   8      822.75      725.33     28.87 o 
  -1   5   8      952.13     1006.12     56.12 o 
   0   5   8      570.62      547.49     25.61 o 
   1   5   8     1511.94     1611.67     59.37 o 
   2   5   8      213.47      196.18     14.04 o 
   3   5   8       79.22       80.11     11.04 o 
   4   5   8      144.03      136.58     16.54 o 
   5   5   8       17.36       41.42     16.06 o 
   6   5   8      632.29      641.44     50.28 o 
   7   5   8      122.81       65.95     40.78 o 
  -9   6   8       50.41       63.60     27.68 o 
  -8   6   8       48.53       75.70     26.36 o 
  -7   6   8      179.90      196.05     29.52 o 
  -6   6   8       44.69       57.76     14.84 o 
  -5   6   8        1.23       16.55     13.16 o 
  -4   6   8      303.67      335.21     20.58 o 
  -3   6   8        4.23        4.08      9.27 o 
  -2   6   8        4.51        4.27      7.56 o 
  -1   6   8     4890.43     4775.21    110.17 o 
   0   6   8        0.72        0.00      6.83 o 
   1   6   8      760.09      734.58     26.43 o 
   2   6   8      556.28      503.19     25.75 o 
   3   6   8     3008.75     2973.45     68.20 o 
   4   6   8     1112.21     1069.73     36.77 o 
   5   6   8       17.10        0.00     17.18 o 
   6   6   8        1.37        1.77     20.20 o 
   7   6   8      130.01      107.74     46.49 o 
  -9   7   8       22.42       35.93     25.48 o 
  -8   7   8       26.51       31.31     24.27 o 
  -7   7   8     1113.94     1094.12     45.27 o 
  -6   7   8       71.12       91.48     17.17 o 
  -5   7   8     4330.57     4112.02     97.76 o 
  -4   7   8       67.26       63.26     11.70 o 
  -3   7   8     1230.30     1076.15     47.07 o 
  -2   7   8        6.89        0.00      8.70 o 
  -1   7   8       12.09       36.93     10.53 o 
   0   7   8     1146.92     1105.02     38.64 o 
   1   7   8     3376.54     3442.87     86.90 o 
   2   7   8       93.13      112.44     12.05 o 
   3   7   8     1068.93     1026.22     34.93 o 
   4   7   8       64.97       61.09     13.37 o 
   5   7   8      546.11      587.30     78.46 o 
   6   7   8       32.73       31.03     29.96 o 
   7   7   8       27.42       27.77     30.04 o 
  -9   8   8        1.05        0.00     20.53 o 
  -8   8   8       49.41       51.82     25.45 o 
  -7   8   8       35.37       66.07     17.88 o 
  -6   8   8      501.95      479.01     50.38 o 
  -5   8   8      484.02      407.92     23.05 o 
  -4   8   8     1080.75     1064.55     40.65 o 
  -3   8   8       75.24       74.83     16.34 o 
  -2   8   8      138.07      115.81     15.17 o 
  -1   8   8      238.29      231.31     19.74 o 
   0   8   8       39.91       62.44     12.41 o 
   1   8   8      670.08      625.18     30.48 o 
   2   8   8       88.74      114.26     16.13 o 
   3   8   8      737.50      765.86     32.87 o 
   4   8   8     1485.34     1512.20     53.24 o 
   5   8   8       34.57       13.71     27.44 o 
   6   8   8      226.82      221.18     40.19 o 
   7   8   8       80.36       81.73     27.01 o 
  -9   9   8        0.59        0.00     22.47 o 
  -8   9   8      585.53      597.65     50.82 o 
  -7   9   8        6.37       32.30     15.73 o 
  -6   9   8       60.76       72.42     17.86 o 
  -5   9   8      154.04      155.24     16.67 o 
  -4   9   8     1005.44     1037.84     49.28 o 
  -3   9   8       12.28        1.05     17.96 o 
  -2   9   8     3525.12     3302.86     83.40 o 
  -1   9   8      416.01      466.62     26.86 o 
   0   9   8     7096.74     6142.45    444.22 o 
   1   9   8       31.06       41.01     12.28 o 
   2   9   8      317.63      388.89     30.39 o 
   3   9   8      507.48      413.68     29.63 o 
   4   9   8      568.96      550.38     35.07 o 
   5   9   8       95.96      123.56     32.64 o 
   6   9   8      481.11      599.95     64.95 o 
  -8  10   8       61.41       99.36     29.84 o 
  -7  10   8      819.83      769.57     42.85 o 
  -6  10   8      828.72      782.35     40.57 o 
  -5  10   8      367.80      306.70     25.28 o 
  -4  10   8       18.92       50.73     16.70 o 
  -3  10   8     1482.14     1445.01     59.87 o 
  -2  10   8      490.36      488.78     27.18 o 
  -1  10   8     3026.61     2881.02     76.57 o 
   0  10   8      525.48      454.09     27.79 o 
   1  10   8     1213.50     1098.91     60.57 o 
   2  10   8        6.21       21.00     23.18 o 
   3  10   8        2.69       18.30     12.78 o 
   4  10   8      823.32      812.49     41.61 o 
   5  10   8      118.83       97.86     25.21 o 
   6  10   8      250.31      267.19     38.24 o 
  -8  11   8       13.28        0.00     25.11 o 
  -7  11   8      229.26      283.39     30.76 o 
  -6  11   8      100.98       94.34     38.51 o 
  -5  11   8      626.99      648.61     35.59 o 
  -4  11   8       28.71       37.43     19.97 o 
  -3  11   8      909.77      835.41     45.39 o 
  -2  11   8     1033.48      994.61     50.37 o 
  -1  11   8      316.97      320.37     24.68 o 
   0  11   8      202.80      232.12     21.94 o 
   1  11   8      892.74      876.23     37.04 o 
   2  11   8        3.18        6.62     10.94 o 
   3  11   8     2215.17     2019.72     65.64 o 
   4  11   8       42.44       64.36     16.88 o 
   5  11   8     1179.74     1222.83     65.32 o 
   6  11   8        2.58        1.07     30.21 o 
  -8  12   8      204.95      234.78     59.91 o 
  -7  12   8       68.54       81.91     24.49 o 
  -6  12   8      411.22      385.83     74.34 o 
  -5  12   8       51.88       55.52     17.48 o 
  -4  12   8     1057.08      935.08     40.06 o 
  -3  12   8     1756.48     1517.51     64.84 o 
  -2  12   8        0.71        0.00     13.35 o 
  -1  12   8     2570.47     2281.97     66.52 o 
   0  12   8     1903.02     1848.03     58.48 o 
   1  12   8        9.34        0.00     10.40 o 
   2  12   8      767.24      752.50     38.18 o 
   3  12   8      615.08      511.61     46.07 o 
   4  12   8      190.03      237.63     32.00 o 
   5  12   8      139.46      191.49     62.26 o 
   6  12   8        4.12       11.07     34.99 o 
  -8  13   8       39.66       26.52     44.30 o 
  -7  13   8       25.41       33.21     16.85 o 
  -6  13   8       63.42      104.65     23.79 o 
  -5  13   8       47.73       63.37     20.20 o 
  -4  13   8        0.99       16.34     18.92 o 
  -3  13   8      145.40      133.71     25.27 o 
  -2  13   8      514.36      526.14    117.64 o 
  -1  13   8      307.73      281.28     46.74 o 
   0  13   8       99.87      105.09     18.92 o 
   1  13   8       61.17       98.77     17.13 o 
   2  13   8      325.45      299.52     33.82 o 
   3  13   8      129.55      223.33     30.32 o 
   4  13   8      300.81      287.89     30.56 o 
   5  13   8       10.12       23.95     15.68 o 
  -7  14   8       34.18       58.66     18.63 o 
  -6  14   8      949.57      922.67     98.01 o 
  -5  14   8        1.13        0.00     15.17 o 
  -4  14   8     1004.22     1051.47     50.65 o 
  -3  14   8       62.92       64.87     24.50 o 
  -2  14   8      856.45      872.81     52.43 o 
  -1  14   8      548.37      555.07     43.84 o 
   0  14   8       42.58        9.52     19.35 o 
   1  14   8       68.19       75.34     16.45 o 
   2  14   8     1578.97     1503.76     98.09 o 
   3  14   8        0.59       17.60     17.85 o 
   4  14   8      702.40      700.96     79.71 o 
   5  14   8       74.37      138.70     21.42 o 
  -7  15   8      221.96      188.73     28.79 o 
  -6  15   8       11.57        0.00     14.06 o 
  -5  15   8      228.13      291.94     52.02 o 
  -4  15   8       37.60       67.12     16.88 o 
  -3  15   8        9.28       18.66     14.19 o 
  -2  15   8      609.41      559.99     50.01 o 
  -1  15   8      620.54      593.43     46.96 o 
   0  15   8        5.75        0.00     15.49 o 
   1  15   8      141.76      125.30     20.40 o 
   2  15   8       90.55      150.37     40.78 o 
   3  15   8      223.13      212.16     31.56 o 
   4  15   8       36.59       85.93     28.11 o 
   5  15   8      191.29      246.29     28.10 o 
  -6  16   8        0.18        0.00     12.70 o 
  -5  16   8        8.77       19.94     15.78 o 
  -4  16   8       56.11       38.33     16.56 o 
  -3  16   8      234.06      281.92     27.89 o 
  -2  16   8      263.44      249.56     26.91 o 
  -1  16   8     1541.25     1568.50     73.27 o 
   0  16   8      219.93      271.94     36.11 o 
   1  16   8      610.68      620.69     73.17 o 
   2  16   8       18.67       35.33     18.51 o 
   3  16   8        2.43       12.11     42.37 o 
   4  16   8       80.02       87.25     31.30 o 
  -6  17   8      185.94      168.36     28.54 o 
  -5  17   8        1.70       27.17     16.40 o 
  -4  17   8      137.87      101.61     18.99 o 
  -3  17   8      230.41      237.00     27.95 o 
  -2  17   8      770.21      773.85     42.86 o 
  -1  17   8       37.58       51.15     25.43 o 
   0  17   8      395.19      481.34     45.97 o 
   1  17   8       12.48       14.03     28.87 o 
   2  17   8      144.63      144.61     33.73 o 
   3  17   8        7.62       36.25     18.17 o 
   4  17   8        3.03       53.73     18.90 o 
  -5  18   8        0.40       24.67     14.62 o 
  -4  18   8      450.93      465.02     35.70 o 
  -3  18   8      303.47      309.90     30.73 o 
  -2  18   8      141.32      152.24     32.66 o 
  -1  18   8        7.25        0.00     20.78 o 
   0  18   8       21.20        9.36     23.43 o 
   1  18   8        0.05        0.00     16.33 o 
   2  18   8      169.94      228.57     45.98 o 
   3  18   8      122.68      175.73     28.48 o 
  -5  19   8      611.60      652.91    116.64 o 
  -4  19   8       55.61       79.21     20.09 o 
  -3  19   8      413.23      411.53     36.79 o 
  -2  19   8      156.20      219.08     35.33 o 
  -1  19   8        4.88        0.00     20.66 o 
   0  19   8      304.02      285.33     39.96 o 
   1  19   8      522.05      525.70     48.95 o 
   2  19   8        7.01       37.76     23.66 o 
  -4  20   8       19.03       85.25     27.19 o 
  -3  20   8       73.30       48.77     26.55 o 
  -2  20   8        0.07       15.37     22.57 o 
  -1  20   8      401.81      456.67     50.35 o 
   0  20   8        0.09        0.18     24.15 o 
   1  20   8      180.09      238.81     53.37 o 
  -2  21   8      132.20       95.02     31.97 o 
  -1  21   8        0.81        0.00     23.75 o 
  -7   0   9       24.04       55.72     29.87 o 
  -5   0   9     9876.61    10006.80    369.04 o 
  -1   0   9     1637.82     1757.28     63.18 o 
   1   0   9      144.88      130.21     19.53 o 
   3   0   9        3.97       25.54     13.71 o 
   5   0   9      710.06      630.67     67.63 o 
   7   0   9      126.71      178.23     49.17 o 
  -9   1   9        8.93       30.71     32.39 o 
  -8   1   9       51.14       29.03     32.05 o 
  -7   1   9      529.55      607.77     48.00 o 
  -6   1   9     3482.14     3459.39    107.44 o 
  -5   1   9     3132.13     3146.89     99.61 o 
  -4   1   9      530.15      594.74     49.67 o 
  -3   1   9     1981.05     1747.27     63.48 o 
  -2   1   9     3077.09     3108.92    140.97 o 
  -1   1   9     3303.65     3456.37     85.34 o 
   0   1   9      836.45      788.51     31.10 o 
   1   1   9     4858.72     4885.26     98.42 o 
   2   1   9       84.51       82.52     11.78 o 
   3   1   9     2859.68     2626.22     61.83 o 
   4   1   9      896.36      968.20     53.04 o 
   5   1   9      268.56      304.65     36.76 o 
   6   1   9      192.03      221.81     36.28 o 
   7   1   9       12.53       16.77     24.54 o 
  -9   2   9       65.18       42.46     33.06 o 
  -8   2   9      294.79      281.81     35.79 o 
  -7   2   9      128.89      192.32     44.30 o 
  -6   2   9     2259.75     2147.41     99.52 o 
  -5   2   9      120.18      137.24     27.86 o 
  -4   2   9      543.36      573.72     36.00 o 
  -3   2   9       19.71        9.00      9.37 o 
  -2   2   9       50.77      101.93     16.99 o 
  -1   2   9      745.07      714.77     43.99 o 
   0   2   9     6557.56     5807.37    351.12 o 
   1   2   9      283.84      281.72     18.32 o 
   2   2   9      296.59      297.98     19.33 o 
   3   2   9     1194.52     1043.59     34.10 o 
   4   2   9     1152.43     1075.15     55.97 o 
   5   2   9       27.25       44.22     22.06 o 
   6   2   9        0.27       20.46     22.86 o 
   7   2   9      117.86      194.17     50.18 o 
  -9   3   9      184.82      190.84     33.05 o 
  -8   3   9      121.51      175.45     30.14 o 
  -7   3   9       60.08       65.59     21.67 o 
  -6   3   9      290.37      326.37     25.76 o 
  -5   3   9       22.66       10.22     12.67 o 
  -4   3   9      674.03      553.02     52.86 o 
  -3   3   9       65.30       69.81     32.31 o 
  -2   3   9     6730.63     5946.96    325.28 o 
  -1   3   9     1817.85     1804.91     73.69 o 
   0   3   9     1212.52     1087.02     66.73 o 
   1   3   9       29.90       41.03     10.19 o 
   2   3   9      259.70      245.41     17.21 o 
   3   3   9        2.73        4.47      8.67 o 
   4   3   9      314.24      321.20     37.59 o 
   5   3   9      392.82      431.29     42.51 o 
   6   3   9      855.78      929.62    103.46 o 
   7   3   9       17.21       63.44     41.45 o 
  -9   4   9      100.87      155.42     32.65 o 
  -8   4   9      125.32      141.91     48.42 o 
  -7   4   9      639.63      618.63     35.78 o 
  -6   4   9       92.80      132.04     19.77 o 
  -5   4   9       65.42       73.52     13.47 o 
  -4   4   9      603.17      635.96     27.95 o 
  -3   4   9     1556.74     1501.61     67.72 o 
  -2   4   9        8.02       20.73     10.02 o 
  -1   4   9     2336.08     2025.95    129.18 o 
   0   4   9       46.88       52.25     17.08 o 
   1   4   9        3.54        0.95      6.94 o 
   2   4   9      761.76      723.95     34.84 o 
   3   4   9        2.70        7.88      9.88 o 
   4   4   9      578.73      539.05     43.56 o 
   5   4   9     1323.06     1316.63     66.82 o 
   6   4   9       16.52        9.06     34.40 o 
   7   4   9      315.74      410.15     70.48 o 
  -9   5   9       46.30       48.81     25.92 o 
  -8   5   9        0.76        0.00     20.81 o 
  -7   5   9      492.01      444.62     31.69 o 
  -6   5   9      447.19      393.81     31.95 o 
  -5   5   9      117.62      156.04     17.13 o 
  -4   5   9      363.29      332.65     28.79 o 
  -3   5   9       45.60       31.80     12.40 o 
  -2   5   9       96.89      133.02     15.83 o 
  -1   5   9        8.04        9.43      9.10 o 
   0   5   9       24.14       16.94      9.83 o 
   1   5   9      932.81      990.57     32.18 o 
   2   5   9      273.97      270.31     19.46 o 
   3   5   9      372.54      383.31     40.69 o 
   4   5   9       12.02       12.18     10.84 o 
   5   5   9       22.04        5.88     20.47 o 
   6   5   9       50.50       43.97     40.28 o 
   7   5   9        8.42        0.00     37.26 o 
  -9   6   9       59.00       53.83     26.96 o 
  -8   6   9       61.61       77.26     26.09 o 
  -7   6   9      225.56      224.12     24.81 o 
  -6   6   9      676.60      723.59     35.75 o 
  -5   6   9      344.58      354.74     23.30 o 
  -4   6   9     2061.79     2075.60     74.54 o 
  -3   6   9      342.18      303.82     28.12 o 
  -2   6   9      784.74      811.08     51.69 o 
  -1   6   9     1313.18     1174.78     41.11 o 
   0   6   9     1628.17     1641.77     76.14 o 
   1   6   9        9.05       34.93      9.63 o 
   2   6   9     2417.73     2372.60     64.63 o 
   3   6   9      257.21      251.36     20.21 o 
   4   6   9     2051.65     2044.86     55.79 o 
   5   6   9      177.21      190.64     31.40 o 
   6   6   9        0.16       38.43     35.41 o 
  -9   7   9        1.79        9.34     24.49 o 
  -8   7   9        1.63        3.48     21.74 o 
  -7   7   9       37.56       30.48     15.88 o 
  -6   7   9      675.21      681.70     36.34 o 
  -5   7   9      525.78      409.73     49.59 o 
  -4   7   9     2480.60     2273.90    145.92 o 
  -3   7   9      317.92      284.84     33.06 o 
  -2   7   9      926.82      840.63     53.56 o 
  -1   7   9      165.75      182.23     18.66 o 
   0   7   9       12.15       21.29     10.70 o 
   1   7   9      778.16      701.95     44.39 o 
   2   7   9        0.27       19.77      9.80 o 
   3   7   9       61.62      101.27     15.16 o 
   4   7   9      196.65      163.94     18.56 o 
   5   7   9       70.18      109.79     27.76 o 
   6   7   9      104.10       93.64     37.76 o 
  -9   8   9       21.21       32.53     27.28 o 
  -8   8   9       11.95        0.00     22.89 o 
  -7   8   9        0.45        0.00     14.71 o 
  -6   8   9      373.20      344.26     36.33 o 
  -5   8   9      735.34      678.92     64.02 o 
  -4   8   9      585.41      544.11     38.14 o 
  -3   8   9       67.78       65.73     17.09 o 
  -2   8   9       38.20       45.26     18.66 o 
  -1   8   9     2283.24     2081.34     60.97 o 
   0   8   9     1840.33     1860.01     86.89 o 
   1   8   9      221.86      189.94     19.92 o 
   2   8   9     1609.08     1489.04     50.48 o 
   3   8   9      121.07      116.56     15.63 o 
   4   8   9      663.30      810.15     40.69 o 
   5   8   9      526.25      550.38     48.68 o 
   6   8   9        5.07        0.00     21.62 o 
  -8   9   9       51.59       87.60     43.30 o 
  -7   9   9     1211.63     1222.79     63.07 o 
  -6   9   9       26.88       20.38     18.04 o 
  -5   9   9      490.20      447.91     36.29 o 
  -4   9   9       81.26       89.60     36.58 o 
  -3   9   9       52.16       39.55     15.82 o 
  -2   9   9      266.01      268.40     22.58 o 
  -1   9   9      854.40      774.16     34.28 o 
   0   9   9     1054.28     1009.23     39.30 o 
   1   9   9     1835.92     1702.50     65.89 o 
   2   9   9      405.39      382.26     37.27 o 
   3   9   9      303.11      333.17     28.46 o 
   4   9   9      226.75      220.81     25.54 o 
   5   9   9      160.96      219.47     32.34 o 
   6   9   9       59.08       75.02     27.24 o 
  -8  10   9      316.93      342.19     59.91 o 
  -7  10   9      150.88      199.26     32.62 o 
  -6  10   9       82.20       47.45     19.71 o 
  -5  10   9       18.07       21.51     12.36 o 
  -4  10   9        1.32       26.69     20.81 o 
  -3  10   9     1473.16     1405.43     61.17 o 
  -2  10   9      248.76      257.86     22.74 o 
  -1  10   9     2580.52     2617.38     73.17 o 
   0  10   9     2833.34     2643.69     73.96 o 
   1  10   9       80.45       78.08     15.47 o 
   2  10   9       11.70       24.99     13.26 o 
   3  10   9        1.89       20.60     15.96 o 
   4  10   9      281.08      339.30     30.98 o 
   5  10   9      601.16      518.14    111.35 o 
   6  10   9        0.22       21.75     34.99 o 
  -8  11   9       76.37       85.59     43.97 o 
  -7  11   9       67.38       74.86     22.71 o 
  -6  11   9       16.83       36.31     20.98 o 
  -5  11   9        4.16       19.34     13.15 o 
  -4  11   9      849.19      781.29     56.89 o 
  -3  11   9      225.63      247.09     29.62 o 
  -2  11   9     2630.71     2404.91     88.04 o 
  -1  11   9      182.28      184.80     20.60 o 
   0  11   9      571.51      559.26     32.54 o 
   1  11   9      281.86      304.23     26.33 o 
   2  11   9      101.23      112.01     18.12 o 
   3  11   9       45.61       87.12     49.34 o 
   4  11   9      514.58      608.65     39.52 o 
   5  11   9       19.32       65.47     22.60 o 
  -8  12   9       31.83       23.33     39.27 o 
  -7  12   9        8.34       28.41     36.67 o 
  -6  12   9      452.14      436.37     42.16 o 
  -5  12   9      406.37      400.69     30.63 o 
  -4  12   9       25.43       34.82     24.08 o 
  -3  12   9        3.08       38.07     18.03 o 
  -2  12   9        7.31        0.00     15.72 o 
  -1  12   9       36.25       32.66     18.89 o 
   0  12   9       60.69       67.32     20.25 o 
   1  12   9      407.39      396.54     29.54 o 
   2  12   9     1376.59     1320.32     62.29 o 
   3  12   9       79.45       89.35     22.62 o 
   4  12   9      402.23      516.42     54.42 o 
   5  12   9       96.67      134.49     28.45 o 
  -7  13   9      381.55      379.76     41.87 o 
  -6  13   9        1.80       26.31     24.42 o 
  -5  13   9      535.16      613.26     48.86 o 
  -4  13   9       84.39      109.36     25.34 o 
  -3  13   9      369.76      394.71     38.39 o 
  -2  13   9      775.17      829.18     52.69 o 
  -1  13   9        6.83        0.00     16.70 o 
   0  13   9      510.68      459.81     32.88 o 
   1  13   9      384.97      446.83     31.71 o 
   2  13   9        0.68       37.36     18.56 o 
   3  13   9     1576.05     1469.47     72.58 o 
   4  13   9       61.12      122.40     24.56 o 
   5  13   9       59.20       50.87     52.02 o 
  -7  14   9        2.58       13.28     49.34 o 
  -6  14   9       23.47       33.85     17.77 o 
  -5  14   9      364.67      357.48     47.16 o 
  -4  14   9        2.20        0.00     12.11 o 
  -3  14   9      259.85      269.92     37.00 o 
  -2  14   9        0.64        1.67     16.32 o 
  -1  14   9      654.32      629.45     58.49 o 
   0  14   9       59.61       92.89     18.38 o 
   1  14   9      458.42      439.43     32.55 o 
   2  14   9       25.01       41.70     18.68 o 
   3  14   9        0.49       31.86     20.89 o 
   4  14   9       57.22      111.90     24.14 o 
  -7  15   9       72.47      153.01     45.98 o 
  -6  15   9        2.15       28.42     14.57 o 
  -5  15   9      174.07      184.40     28.65 o 
  -4  15   9        4.46        0.00     12.83 o 
  -3  15   9      197.61      257.24     27.64 o 
  -2  15   9     2635.86     2513.59     97.17 o 
  -1  15   9       21.44       26.50     20.70 o 
   0  15   9      367.52      367.45     40.04 o 
   1  15   9      269.26      305.05     29.07 o 
   2  15   9       84.89      125.88     39.35 o 
   3  15   9      443.00      503.46     46.15 o 
   4  15   9      145.13      184.10     28.15 o 
  -6  16   9      213.55      296.52     35.87 o 
  -5  16   9       71.18       42.44     26.10 o 
  -4  16   9       91.78      128.14     20.91 o 
  -3  16   9       12.99       23.98     16.09 o 
  -2  16   9       16.16        5.80     21.78 o 
  -1  16   9      298.68      297.26     39.28 o 
   0  16   9      747.95      748.50     71.16 o 
   1  16   9       63.39       54.25     21.06 o 
   2  16   9      198.11      343.66     38.86 o 
   3  16   9        9.31       26.80     18.35 o 
   4  16   9      182.11      230.86     32.54 o 
  -6  17   9        3.80        8.00     12.29 o 
  -5  17   9      119.85      106.71     28.36 o 
  -4  17   9      438.77      479.96     36.62 o 
  -3  17   9        1.45        0.99     15.48 o 
  -2  17   9      169.65      241.21     27.66 o 
  -1  17   9       43.19       15.38     27.69 o 
   0  17   9      638.52      775.68    108.33 o 
   1  17   9      253.74      284.53     36.47 o 
   2  17   9       12.61       24.56     15.67 o 
   3  17   9      188.73      188.29     28.92 o 
  -5  18   9      112.58      155.97     28.03 o 
  -4  18   9       49.32       45.38     15.41 o 
  -3  18   9      481.02      432.54     36.60 o 
  -2  18   9       42.92       43.61     27.35 o 
  -1  18   9      748.04      771.36     58.38 o 
   0  18   9        2.33        0.00     21.16 o 
   1  18   9       69.52       54.04     22.35 o 
   2  18   9      369.62      517.06     69.98 o 
  -4  19   9      289.75      279.64     35.55 o 
  -3  19   9       25.77       41.73     19.47 o 
  -2  19   9      236.26      278.23     40.22 o 
  -1  19   9       93.69      144.25     32.47 o 
   0  19   9       31.36       37.30     25.82 o 
   1  19   9       65.97       60.42     27.02 o 
  -3  20   9        1.65       24.46     27.38 o 
  -2  20   9        0.85        0.00     31.72 o 
  -1  20   9        3.66       13.46     37.51 o 
   0  20   9      494.88      596.71     56.06 o 
  -6   0  10     1673.96     1787.62     99.85 o 
  -2   0  10      136.44      172.02     30.54 o 
   0   0  10     3481.40     3651.94    155.91 o 
   2   0  10      369.18      336.69     46.23 o 
   4   0  10      772.35      771.30     74.01 o 
   6   0  10        0.68       41.62     35.41 o 
  -9   1  10       34.46       72.50     37.09 o 
  -8   1  10       15.77       46.15     34.91 o 
  -7   1  10       85.09       93.30     25.33 o 
  -6   1  10     2939.81     2924.70     98.05 o 
  -5   1  10      189.07      182.50     40.44 o 
  -4   1  10     2428.14     2329.29     81.38 o 
  -3   1  10      220.64      241.93     47.16 o 
  -2   1  10     2187.66     1947.56     99.01 o 
  -1   1  10     3292.35     3118.08     69.78 o 
   0   1  10      141.22      136.92     14.00 o 
   1   1  10      834.46      784.36     36.75 o 
   2   1  10     2300.04     2278.56     56.99 o 
   3   1  10       44.01       54.77     14.29 o 
   4   1  10      594.05      652.04     47.98 o 
   5   1  10       38.07       44.32     23.56 o 
   6   1  10       35.42       14.59     24.49 o 
  -9   2  10        2.41        0.00     29.70 o 
  -8   2  10       74.88       32.43     22.18 o 
  -7   2  10       22.58       18.26     17.29 o 
  -6   2  10      334.11      338.46     31.98 o 
  -5   2  10     1007.12      919.33     46.81 o 
  -4   2  10      350.05      349.49     31.15 o 
  -3   2  10     1526.13     1385.10     57.12 o 
  -2   2  10      280.33      297.86     28.64 o 
  -1   2  10      193.86      159.54     17.48 o 
   0   2  10       12.54        4.20      7.23 o 
   1   2  10       26.89       22.15      9.52 o 
   2   2  10     1240.73     1211.16     66.32 o 
   3   2  10     1415.69     1325.02     40.52 o 
   4   2  10      232.98      209.23     31.14 o 
   5   2  10      876.80      805.46     56.56 o 
   6   2  10       64.14       69.25     28.65 o 
  -9   3  10      261.04      250.85     37.51 o 
  -8   3  10       53.33       45.32     36.00 o 
  -7   3  10      909.56      865.85     40.22 o 
  -6   3  10      308.46      326.97     25.33 o 
  -5   3  10       23.69       60.30     18.15 o 
  -4   3  10      332.19      367.39     45.65 o 
  -3   3  10      998.78     1053.22     48.61 o 
  -2   3  10       78.16       53.53     12.44 o 
  -1   3  10     2412.82     2328.06     65.75 o 
   0   3  10      246.81      214.76     17.94 o 
   1   3  10     1948.48     1760.95     48.45 o 
   2   3  10        1.49        1.72      8.60 o 
   3   3  10      922.85      849.94     68.45 o 
   4   3  10      704.43      747.04     51.74 o 
   5   3  10       97.82       86.44     26.69 o 
   6   3  10      160.43      153.60     67.04 o 
  -9   4  10        4.78       11.91     32.56 o 
  -8   4  10      346.45      361.29     40.31 o 
  -7   4  10        3.12       21.70     15.83 o 
  -6   4  10     1095.78      962.81     48.87 o 
  -5   4  10      126.59      120.06     20.99 o 
  -4   4  10        4.15        4.55     12.08 o 
  -3   4  10      247.42      236.99     26.76 o 
  -2   4  10     1330.08     1315.05     67.76 o 
  -1   4  10      538.38      507.82     45.77 o 
   0   4  10     3244.12     2942.26     78.07 o 
   1   4  10       79.17       76.52     14.16 o 
   2   4  10      280.21      251.64     19.40 o 
   3   4  10       13.94        6.43     12.36 o 
   4   4  10       11.51        7.84     19.98 o 
   5   4  10      175.45      213.34     36.00 o 
   6   4  10      203.48      204.91     52.36 o 
  -9   5  10       18.09       19.25     23.78 o 
  -8   5  10        2.04       27.56     22.91 o 
  -7   5  10       19.43       25.33     19.23 o 
  -6   5  10      120.77      123.35     22.08 o 
  -5   5  10       11.01        5.97     13.95 o 
  -4   5  10      253.38      273.86     29.37 o 
  -3   5  10      386.18      378.17     32.31 o 
  -2   5  10     3951.91     3797.09     95.17 o 
  -1   5  10       21.07       22.23      9.89 o 
   0   5  10       91.95       99.61     15.69 o 
   1   5  10        6.26       18.69     14.53 o 
   2   5  10       33.83       22.94      9.08 o 
   3   5  10      411.05      436.87     31.15 o 
   4   5  10     1032.40      977.39     58.74 o 
   5   5  10      116.16      195.02     46.91 o 
   6   5  10      390.08      417.54     69.81 o 
  -9   6  10       39.12       30.71     35.41 o 
  -8   6  10       95.76      154.39     46.32 o 
  -7   6  10      130.96      127.33     26.35 o 
  -6   6  10      335.17      344.60     55.88 o 
  -5   6  10     2938.91     2865.54     96.27 o 
  -4   6  10        7.22        9.49     13.13 o 
  -3   6  10     1224.19     1200.62     53.47 o 
  -2   6  10       50.00       50.62     17.07 o 
  -1   6  10      734.73      713.65     33.09 o 
   0   6  10      745.05      714.66     63.27 o 
   1   6  10     1449.89     1218.51     44.18 o 
   2   6  10      374.95      382.10     33.27 o 
   3   6  10     1096.71     1130.77     46.87 o 
   4   6  10      118.76      103.26     26.04 o 
   5   6  10      296.65      228.91     54.04 o 
   6   6  10       43.79       54.37     43.80 o 
  -9   7  10       22.57        0.00     40.78 o 
  -8   7  10       19.33       23.83     36.58 o 
  -7   7  10       60.93       68.21     21.97 o 
  -6   7  10       15.07        0.85     16.11 o 
  -5   7  10       16.21       39.19     17.55 o 
  -4   7  10       54.80       55.19     17.79 o 
  -3   7  10      154.36      187.22     33.06 o 
  -2   7  10      349.45      374.11     30.37 o 
  -1   7  10      546.56      510.05     30.08 o 
   0   7  10       48.63       53.29     14.82 o 
   1   7  10     1744.72     1443.52     49.78 o 
   2   7  10      177.85      181.09     18.40 o 
   3   7  10     1599.54     1682.15     49.66 o 
   4   7  10      170.37      172.31     23.94 o 
   5   7  10       69.06       88.94     43.13 o 
   6   7  10       48.83       71.66     42.12 o 
  -8   8  10      185.71      194.84     53.03 o 
  -7   8  10      194.02      203.56     42.54 o 
  -6   8  10      374.72      342.15     37.98 o 
  -5   8  10      726.36      733.26     46.04 o 
  -4   8  10       53.24       54.20     18.30 o 
  -3   8  10      249.23      213.92     34.32 o 
  -2   8  10      231.37      217.37     21.59 o 
  -1   8  10      129.46      154.15     19.27 o 
   0   8  10     2779.02     2629.73     74.15 o 
   1   8  10     1726.67     1635.85     54.31 o 
   2   8  10      283.79      297.32     26.16 o 
   3   8  10      418.71      427.54     28.51 o 
   4   8  10       73.90       73.02     23.08 o 
   5   8  10       67.54       52.70     36.08 o 
   6   8  10      167.00      175.37     54.37 o 
  -8   9  10        7.87       24.67     31.89 o 
  -7   9  10       11.56        0.00     21.13 o 
  -6   9  10      625.78      638.63     50.24 o 
  -5   9  10        4.36        0.00     14.18 o 
  -4   9  10      884.83      715.72     45.44 o 
  -3   9  10      219.53      185.87     41.37 o 
  -2   9  10     2130.02     2052.35     62.90 o 
  -1   9  10        1.33       16.80     15.46 o 
   0   9  10      190.23      207.04     21.87 o 
   1   9  10        2.38       13.27     15.46 o 
   2   9  10        8.02       29.96     13.92 o 
   3   9  10      322.52      301.88     34.62 o 
   4   9  10      762.12      754.04     42.22 o 
   5   9  10       77.07       54.71     27.69 o 
  -8  10  10      498.00      499.43     75.52 o 
  -7  10  10      117.72      169.41     32.02 o 
  -6  10  10      467.73      444.47     43.76 o 
  -5  10  10      297.08      331.97     43.63 o 
  -4  10  10      165.79      188.13     27.82 o 
  -3  10  10       59.37       67.98     20.43 o 
  -2  10  10      844.67      932.82     39.46 o 
  -1  10  10     1169.55     1107.60     67.80 o 
   0  10  10      487.71      506.75     31.83 o 
   1  10  10      295.39      315.53     45.88 o 
   2  10  10      630.93      626.04     36.20 o 
   3  10  10      281.68      272.69     49.51 o 
   4  10  10        4.01        0.00     13.72 o 
   5  10  10      389.34      500.78     67.97 o 
  -8  11  10        2.17       58.91     41.79 o 
  -7  11  10      724.44      630.31     94.65 o 
  -6  11  10       82.46      123.35     27.10 o 
  -5  11  10        5.40       18.59     12.36 o 
  -4  11  10        1.10        0.30     28.45 o 
  -3  11  10      494.83      407.13     57.73 o 
  -2  11  10       23.62       20.83     17.21 o 
  -1  11  10     4145.27     3715.51     97.64 o 
   0  11  10      658.47      629.13     34.16 o 
   1  11  10     1330.45     1358.73     73.23 o 
   2  11  10      216.66      243.43     41.70 o 
   3  11  10      243.02      245.91     33.11 o 
   4  11  10        0.61        0.00     15.55 o 
   5  11  10       16.52       51.56     19.97 o 
  -7  12  10       32.28       61.96     22.49 o 
  -6  12  10       38.88       56.50     32.64 o 
  -5  12  10      286.77      367.25     31.14 o 
  -4  12  10       17.37       16.34     17.04 o 
  -3  12  10      777.65      766.34     51.32 o 
  -2  12  10        7.00        9.78     17.06 o 
  -1  12  10      603.23      655.04     35.80 o 
   0  12  10       64.46       53.80     20.11 o 
   1  12  10       65.92       73.87     17.23 o 
   2  12  10      296.30      300.87    130.73 o 
   3  12  10      230.51      332.30     37.95 o 
   4  12  10      284.74      290.19     36.46 o 
   5  12  10      179.12      247.03     45.06 o 
  -7  13  10       10.28       41.40     17.78 o 
  -6  13  10      445.20      452.90     60.25 o 
  -5  13  10       19.96       37.56     15.80 o 
  -4  13  10      970.96      871.85     55.62 o 
  -3  13  10        2.44       17.74     19.94 o 
  -2  13  10      853.01      816.50     71.74 o 
  -1  13  10      147.69      136.01     26.83 o 
   0  13  10       37.07       38.87     19.95 o 
   1  13  10       45.76       77.87     17.57 o 
   2  13  10      646.19      730.16    136.69 o 
   3  13  10        0.22       24.72     18.33 o 
   4  13  10      474.93      544.21     47.69 o 
  -7  14  10        1.23       16.31     14.43 o 
  -6  14  10       87.05       36.81     17.44 o 
  -5  14  10       28.75       27.58     22.07 o 
  -4  14  10      127.37      140.03     29.14 o 
  -3  14  10      306.81      322.11     38.74 o 
  -2  14  10       33.75       35.48     22.13 o 
  -1  14  10       28.08       35.67     21.77 o 
   0  14  10      159.10      149.34     24.72 o 
   1  14  10       12.14        2.04     12.64 o 
   2  14  10      638.17      695.74     85.59 o 
   3  14  10        9.57       28.45     30.29 o 
   4  14  10      183.75      213.62     63.94 o 
  -6  15  10       48.30       53.13     18.74 o 
  -5  15  10        3.71       40.31     16.48 o 
  -4  15  10       38.13       25.68     24.57 o 
  -3  15  10      200.85      179.72     33.91 o 
  -2  15  10        5.07        0.00     18.80 o 
  -1  15  10      488.17      556.25     48.77 o 
   0  15  10      163.08      136.17     72.08 o 
   1  15  10      536.65      540.35     61.19 o 
   2  15  10      269.73      294.62     52.19 o 
   3  15  10      105.96      165.74     38.35 o 
  -6  16  10        4.18        1.93     37.51 o 
  -5  16  10       76.14      110.37     22.29 o 
  -4  16  10       22.01       42.72     16.69 o 
  -3  16  10      137.44      188.91     26.51 o 
  -2  16  10       70.05       75.62     26.96 o 
  -1  16  10       56.01       78.10     36.08 o 
   0  16  10       76.91       74.63     26.16 o 
   1  16  10        6.52       27.64     18.90 o 
   2  16  10        5.22        5.54     17.03 o 
   3  16  10       68.26      102.30     22.83 o 
  -5  17  10        7.78       43.83     17.87 o 
  -4  17  10        4.06       16.48     21.60 o 
  -3  17  10      130.60      138.43     23.70 o 
  -2  17  10      272.91      234.06     38.20 o 
  -1  17  10      742.83      747.16     58.09 o 
   0  17  10       58.30      100.11     29.41 o 
   1  17  10      154.65      132.75     34.57 o 
   2  17  10       33.67       19.97     16.02 o 
  -4  18  10       25.40       15.19     14.44 o 
  -3  18  10      113.63      112.69     22.54 o 
  -2  18  10      287.36      238.19     37.79 o 
  -1  18  10        0.40        3.46     22.03 o 
   0  18  10      925.10      924.54     70.32 o 
   1  18  10       93.80      166.98     39.27 o 
  -3  19  10       11.82       18.52     16.55 o 
  -2  19  10       80.71       75.35     29.76 o 
  -1  19  10      136.04      194.95     37.48 o 
   0  19  10       10.00       53.91     25.91 o 
  -5   0  11     3803.30     3492.01    159.60 o 
  -3   0  11     4944.40     4703.84    197.52 o 
  -1   0  11       59.30       26.94     46.82 o 
   1   0  11     1087.83     1006.80     49.14 o 
   3   0  11     3680.91     3706.90    119.40 o 
   5   0  11      589.33      759.39     79.71 o 
  -9   1  11       45.92       62.76     37.09 o 
  -8   1  11      244.52      273.72     55.72 o 
  -6   1  11      220.49      227.90     42.29 o 
  -5   1  11      415.91      519.60     40.08 o 
  -4   1  11        2.32       12.55     13.34 o 
  -3   1  11      762.87      828.19     64.11 o 
  -2   1  11      102.85       80.86     17.55 o 
  -1   1  11      334.45      298.96     20.69 o 
   0   1  11      158.66      176.76     16.88 o 
   1   1  11        5.86        9.90      8.88 o 
   2   1  11       38.54       38.54     11.37 o 
   3   1  11       82.64       73.96     27.19 o 
   4   1  11      376.81      380.79     42.27 o 
   5   1  11       12.69       35.40     40.11 o 
   6   1  11      133.03      148.92     33.65 o 
  -9   2  11        1.56        5.37     32.22 o 
  -8   2  11      825.89      875.02     85.42 o 
  -7   2  11       15.75       31.72     25.68 o 
  -6   2  11        0.73        3.58     14.13 o 
  -5   2  11      162.70      157.61     24.65 o 
  -4   2  11      472.24      448.86     37.76 o 
  -3   2  11      227.32      204.65     26.19 o 
  -2   2  11     1286.04     1248.98     56.09 o 
  -1   2  11      580.02      495.54     28.92 o 
   0   2  11     5555.14     5377.51    110.69 o 
   1   2  11      807.26      787.55     31.26 o 
   2   2  11       24.21       47.08     20.71 o 
   3   2  11      633.07      690.46     36.89 o 
   4   2  11      192.35      271.14     37.96 o 
   5   2  11      148.44      158.82     32.04 o 
   6   2  11      327.98      360.36     44.37 o 
  -9   3  11       78.26       54.88     41.79 o 
  -8   3  11       16.34       24.33     38.43 o 
  -7   3  11       89.91      114.06     25.80 o 
  -6   3  11      475.91      455.43     38.56 o 
  -5   3  11      192.40      149.08     23.80 o 
  -4   3  11        4.59        3.20     28.53 o 
  -3   3  11      317.86      334.92     32.21 o 
  -2   3  11        1.00        0.00     10.85 o 
  -1   3  11     1300.29     1152.51     68.13 o 
   0   3  11      740.01      685.94     28.89 o 
   1   3  11     1798.26     1781.66     49.39 o 
   2   3  11      685.90      665.73     29.34 o 
   3   3  11      381.93      383.86     36.88 o 
   4   3  11      365.68      392.41     42.59 o 
   5   3  11      245.43      238.71     41.28 o 
   6   3  11       30.30       60.14     30.20 o 
  -9   4  11       89.46      118.31     46.49 o 
  -8   4  11        0.25        0.00     32.89 o 
  -7   4  11      374.10      465.72     51.44 o 
  -6   4  11      226.72      231.17     29.26 o 
  -5   4  11      345.27      287.21     31.49 o 
  -4   4  11       92.98      120.36     39.44 o 
  -3   4  11        2.82       16.98     14.12 o 
  -2   4  11      355.59      375.81     31.27 o 
  -1   4  11        0.87        3.06     12.82 o 
   0   4  11     1878.12     1774.33     70.78 o 
   1   4  11        9.03        7.36      8.71 o 
   2   4  11     1252.49     1150.25     40.45 o 
   3   4  11      364.00      401.12     39.60 o 
   4   4  11      210.18      198.92     32.93 o 
   5   4  11       70.55       67.13     25.33 o 
   6   4  11      135.22      116.80     44.14 o 
  -9   5  11      144.34      227.73     56.56 o 
  -8   5  11        7.33        0.00     37.42 o 
  -7   5  11      310.44      298.07     36.93 o 
  -6   5  11        7.25        0.87     15.19 o 
  -5   5  11        4.74        0.77     13.61 o 
  -4   5  11      859.26      823.89    111.94 o 
  -3   5  11     1055.59     1087.69     52.31 o 
  -2   5  11      126.18      124.52     17.84 o 
  -1   5  11     1612.57     1584.16     53.01 o 
   0   5  11       14.47       30.28     11.37 o 
   1   5  11      357.97      360.74     27.94 o 
   2   5  11      834.42      898.96     33.62 o 
   3   5  11        4.17        1.07     13.27 o 
   4   5  11      589.62      631.83     52.02 o 
   5   5  11      565.26      593.45     53.58 o 
  -9   6  11       28.29       56.05     43.97 o 
  -8   6  11       38.32       27.19     36.92 o 
  -7   6  11      258.78      258.23     35.18 o 
  -6   6  11       20.03       42.90     16.91 o 
  -5   6  11       92.62       94.64     21.66 o 
  -4   6  11      284.09      263.91     32.64 o 
  -3   6  11       51.04       38.02     15.17 o 
  -2   6  11      776.99      758.13     35.24 o 
  -1   6  11        8.27        0.78      9.86 o 
   0   6  11       36.11       32.46     11.74 o 
   1   6  11       31.71       61.05     14.71 o 
   2   6  11      140.38      148.00     17.01 o 
   3   6  11      161.66      179.03     23.07 o 
   4   6  11        2.75        0.00     21.36 o 
   5   6  11       83.87       35.75     33.23 o 
  -8   7  11        1.55        0.00     32.56 o 
  -7   7  11       72.87       80.46     24.99 o 
  -6   7  11      934.73      975.44     64.69 o 
  -5   7  11       42.09       49.83     18.21 o 
  -4   7  11      738.76      807.15     55.46 o 
  -3   7  11      501.16      474.88     38.33 o 
  -2   7  11     1076.08     1125.27     43.85 o 
  -1   7  11       26.70       39.55     13.12 o 
   0   7  11      815.96      800.03     36.18 o 
   1   7  11      456.05      407.79     29.67 o 
   2   7  11     3131.67     3087.27     87.18 o 
   3   7  11        8.92        1.35     14.67 o 
   4   7  11      971.42     1001.26    121.25 o 
   5   7  11        2.08        0.00     32.73 o 
  -8   8  11        0.51       13.09     37.26 o 
  -7   8  11      351.01      397.92     44.02 o 
  -6   8  11      401.44      373.40     54.54 o 
  -5   8  11      471.23      539.92     42.47 o 
  -4   8  11      767.83      716.10     46.92 o 
  -3   8  11      319.73      278.80     31.67 o 
  -2   8  11      350.83      341.00     27.30 o 
  -1   8  11       53.95       60.23     14.85 o 
   0   8  11        2.39        0.00     10.18 o 
   1   8  11       15.16       31.05     13.10 o 
   2   8  11        2.04       29.07     13.34 o 
   3   8  11      619.65      640.78     86.66 o 
   4   8  11       14.72       66.96     28.53 o 
   5   8  11       61.56       87.27     44.98 o 
  -8   9  11        1.17        2.52     34.91 o 
  -7   9  11       29.80       62.07     24.13 o 
  -6   9  11      114.23      119.55     26.53 o 
  -5   9  11       75.71       85.13     21.81 o 
  -4   9  11      238.43      246.91     31.04 o 
  -3   9  11      685.59      576.23     43.83 o 
  -2   9  11       68.11       74.65     17.11 o 
  -1   9  11     2088.48     1917.74     62.12 o 
   0   9  11       28.43       49.54     13.90 o 
   1   9  11     1266.16     1237.87     52.01 o 
   2   9  11      165.61      161.65     33.65 o 
   3   9  11       12.78       34.74     18.63 o 
   4   9  11       25.66       14.37     45.65 o 
   5   9  11      247.05      246.53     48.00 o 
  -8  10  11       34.90        0.00     37.59 o 
  -7  10  11      383.31      374.38     44.89 o 
  -6  10  11       18.55       36.33     20.52 o 
  -5  10  11      323.28      341.11     36.31 o 
  -4  10  11       96.82      113.91     37.42 o 
  -3  10  11       52.58       43.27     20.63 o 
  -2  10  11     2212.47     2083.13     97.66 o 
  -1  10  11      102.45      107.07     29.27 o 
   0  10  11     1082.46     1045.09     43.82 o 
   1  10  11      998.96      883.21     66.54 o 
   2  10  11        0.58        0.00     24.92 o 
   3  10  11      194.69      229.75     32.69 o 
   4  10  11      119.73      158.86     27.23 o 
  -7  11  11      136.19      213.78     42.63 o 
  -6  11  11      467.79      442.28     44.90 o 
  -5  11  11        0.48        1.96     16.09 o 
  -4  11  11       76.52       70.14     21.64 o 
  -3  11  11       23.90        9.89     19.37 o 
  -2  11  11      276.19      247.47     31.87 o 
  -1  11  11        3.03       20.24     13.22 o 
   0  11  11      206.10      240.48     39.79 o 
   1  11  11      403.62      367.64     30.12 o 
   2  11  11      423.11      424.73     41.69 o 
   3  11  11       27.78       41.38     19.74 o 
   4  11  11      356.59      435.00     43.25 o 
  -7  12  11       24.73       65.87     24.81 o 
  -6  12  11       15.94       50.54     19.36 o 
  -5  12  11      317.39      324.05     36.62 o 
  -4  12  11      524.72      470.87     42.30 o 
  -3  12  11      170.55      138.89     27.87 o 
  -2  12  11      649.42      748.60     53.79 o 
  -1  12  11      105.32      125.88     20.59 o 
   0  12  11      681.85      689.94     39.43 o 
   1  12  11      518.39      500.00     34.52 o 
   2  12  11      395.30      415.79     42.16 o 
   3  12  11      659.73      645.87     52.70 o 
   4  12  11        1.40       27.07     17.94 o 
  -7  13  11        7.21       37.43     18.13 o 
  -6  13  11       27.02       99.70     22.24 o 
  -5  13  11      237.12      272.79     28.62 o 
  -4  13  11      132.10      150.01     28.39 o 
  -3  13  11      340.76      439.77     44.71 o 
  -2  13  11      160.28      171.79     31.62 o 
  -1  13  11       32.25       24.42     22.59 o 
   0  13  11       65.45       90.45     18.43 o 
   1  13  11       87.05       59.67     16.79 o 
   2  13  11       77.45       75.41     35.49 o 
   3  13  11        2.66       42.22     17.46 o 
   4  13  11       13.93        4.55     20.89 o 
  -6  14  11        0.08        0.00     13.93 o 
  -5  14  11      358.88      401.69     33.64 o 
  -4  14  11      313.49      321.17     37.59 o 
  -3  14  11      967.75      930.63     61.32 o 
  -2  14  11       38.84       29.81     22.48 o 
  -1  14  11       33.88       86.68     27.41 o 
   0  14  11       84.09      122.85     20.56 o 
   1  14  11      482.24      524.05     37.32 o 
   2  14  11       56.78       51.40     18.78 o 
   3  14  11      390.15      405.71     40.76 o 
  -6  15  11      115.06      153.09     24.84 o 
  -5  15  11       36.36       30.35     14.24 o 
  -4  15  11      206.96      222.36     38.57 o 
  -3  15  11        5.46        3.87     23.71 o 
  -2  15  11      184.01      153.24     32.03 o 
  -1  15  11        5.92        6.84     23.24 o 
   0  15  11      156.72      190.25     30.99 o 
   1  15  11        4.58       36.94     15.88 o 
   2  15  11      250.43      374.10     93.22 o 
   3  15  11        8.01       26.46     34.49 o 
  -5  16  11       83.79      110.10     23.12 o 
  -4  16  11       15.00       34.43     15.18 o 
  -3  16  11      104.54      117.61     31.58 o 
  -2  16  11      350.93      352.67     43.12 o 
  -1  16  11       33.06       14.51     22.37 o 
   0  16  11      709.64      797.38     87.69 o 
   1  16  11        4.09        0.00     17.12 o 
   2  16  11       73.67      100.92     47.07 o 
  -4  17  11       36.10       34.87     23.27 o 
  -3  17  11      305.72      324.73     32.76 o 
  -2  17  11       38.18       30.09     48.58 o 
  -1  17  11      389.86      471.23     49.78 o 
   0  17  11       60.75       57.07     27.61 o 
   1  17  11      160.60      152.05     35.75 o 
  -3  18  11       28.45       47.67     23.06 o 
  -2  18  11       26.40       20.31     28.12 o 
  -1  18  11       21.72       49.94     32.14 o 
   0  18  11        5.41        4.92     22.90 o 
  -6   0  12      560.65      622.28     65.28 o 
  -4   0  12     4503.63     4302.92    189.97 o 
  -2   0  12     1272.01     1194.55     77.20 o 
   0   0  12      149.72      126.34     21.99 o 
   2   0  12     1531.43     1490.30     65.90 o 
   4   0  12      318.78      357.79     61.93 o 
  -8   1  12      201.79      188.97     52.36 o 
  -7   1  12      412.13      361.82     58.23 o 
  -6   1  12      237.77      286.59     46.57 o 
  -5   1  12       15.12       17.29     25.34 o 
  -4   1  12      243.23      286.11     34.15 o 
  -3   1  12     1247.56     1215.37     56.95 o 
  -2   1  12        3.66       21.86     19.72 o 
  -1   1  12      793.66      818.89     80.71 o 
   0   1  12        5.64       13.96      9.50 o 
   1   1  12        1.06        0.00      8.72 o 
   2   1  12     1362.84     1270.40     42.04 o 
   3   1  12      222.77      244.81     37.69 o 
   4   1  12      503.84      525.28     77.37 o 
   5   1  12      292.34      292.91     77.45 o 
  -8   2  12      494.73      528.30     73.51 o 
  -6   2  12       80.46      114.35     24.03 o 
  -5   2  12      499.67      545.82     42.99 o 
  -4   2  12      872.49      842.15     48.94 o 
  -3   2  12     1187.87     1098.34    100.44 o 
  -2   2  12      146.91      123.01     30.88 o 
  -1   2  12     1928.62     1735.43     56.85 o 
   0   2  12      134.11      154.57     17.00 o 
   1   2  12     1453.73     1427.67     44.55 o 
   2   2  12       22.48       10.40     10.21 o 
   3   2  12      735.73      767.84     56.83 o 
   4   2  12      157.13      191.10     44.81 o 
   5   2  12       55.11       56.22     26.12 o 
  -8   3  12      403.44      381.62     65.45 o 
  -7   3  12        1.00       27.02     22.82 o 
  -6   3  12      916.86      889.14     51.09 o 
  -5   3  12       72.34      109.25     24.00 o 
  -4   3  12        7.71       16.44     15.12 o 
  -3   3  12      315.15      318.08     42.96 o 
  -2   3  12      980.42      945.80     49.75 o 
  -1   3  12      517.70      530.61     39.79 o 
   0   3  12     1108.16     1009.44     43.09 o 
   1   3  12     1028.60      967.92     35.50 o 
   2   3  12       87.14       83.01     14.97 o 
   3   3  12       61.43       73.99     18.72 o 
   4   3  12       59.28       44.97     27.35 o 
   5   3  12      114.99      118.61     31.28 o 
  -8   4  12       22.60       28.53     39.61 o 
  -7   4  12      122.16      156.74     39.44 o 
  -6   4  12        1.21       21.35     18.21 o 
  -5   4  12       41.11       37.10     18.68 o 
  -4   4  12      323.08      393.45     37.50 o 
  -3   4  12        2.76        0.00     13.57 o 
  -2   4  12      296.44      325.37     32.28 o 
  -1   4  12      903.85      905.53     56.93 o 
   0   4  12     1264.74     1131.32     81.56 o 
   1   4  12       58.04       55.36     13.06 o 
   2   4  12       20.69       31.66     11.19 o 
   3   4  12      203.00      244.77     27.25 o 
   4   4  12      149.97      108.70     28.84 o 
   5   4  12       39.17       53.21     28.30 o 
  -8   5  12      176.89      192.83     54.88 o 
  -7   5  12       19.25       42.46     24.67 o 
  -6   5  12      817.33      853.86     48.94 o 
  -5   5  12      339.65      372.44     62.51 o 
  -4   5  12      340.63      336.02     35.05 o 
  -3   5  12      105.75      119.92     27.44 o 
  -2   5  12      100.02      105.16     17.62 o 
  -1   5  12        0.69        6.68     10.51 o 
   0   5  12      561.23      595.68     78.73 o 
   1   5  12        9.95       11.06      9.27 o 
   2   5  12     1368.98     1244.82     42.34 o 
   3   5  12      254.30      352.46     32.30 o 
   4   5  12       11.74       24.84     27.77 o 
   5   5  12       74.50      125.29     32.26 o 
  -8   6  12        1.97        0.00     38.10 o 
  -7   6  12       56.17       48.51     24.84 o 
  -6   6  12       44.01       66.89     22.36 o 
  -5   6  12      289.10      283.97     33.52 o 
  -4   6  12       88.83      101.43     22.88 o 
  -3   6  12       15.18       38.47     17.62 o 
  -2   6  12       26.12       25.15     14.22 o 
  -1   6  12      198.37      232.73     23.94 o 
   0   6  12        1.56       18.80     12.47 o 
   1   6  12      620.34      615.31     44.38 o 
   2   6  12        8.41       26.46     11.69 o 
   3   6  12      960.25      973.73     72.69 o 
   4   6  12      117.50      146.07     45.73 o 
   5   6  12      205.77      282.78     61.93 o 
  -8   7  12        9.55       59.91     41.45 o 
  -7   7  12      120.31       63.00     25.08 o 
  -6   7  12       73.45       88.49     23.85 o 
  -5   7  12      745.29      805.48     61.42 o 
  -4   7  12      104.32      111.11     23.83 o 
  -3   7  12     1979.98     1733.12     73.33 o 
  -2   7  12       36.41       39.99     15.18 o 
  -1   7  12      305.91      286.81     25.95 o 
   0   7  12       10.97        0.74     11.01 o 
   1   7  12      359.97      339.65     36.67 o 
   2   7  12       59.22       54.46     15.41 o 
   3   7  12      415.44      406.22     33.96 o 
   4   7  12       27.74       31.69     21.58 o 
  -8   8  12        0.78       58.40     47.66 o 
  -7   8  12       23.36       22.96     42.37 o 
  -6   8  12      203.27      154.92     27.59 o 
  -5   8  12       17.76       33.18     18.91 o 
  -4   8  12      354.67      363.52     36.61 o 
  -3   8  12       24.55        5.99     17.56 o 
  -2   8  12     1162.56     1061.80     44.77 o 
  -1   8  12        5.99        6.48     13.82 o 
   0   8  12      872.06      889.18     41.90 o 
   1   8  12      173.50      168.92     21.55 o 
   2   8  12      235.11      222.09     30.83 o 
   3   8  12      332.11      355.91     32.76 o 
   4   8  12       79.67      109.75     32.39 o 
  -8   9  12      229.26      207.59     61.93 o 
  -7   9  12       50.85       58.85     32.22 o 
  -6   9  12      571.19      484.67     65.95 o 
  -5   9  12      364.68      346.90     62.43 o 
  -4   9  12        6.28       21.02     17.20 o 
  -3   9  12       14.17       35.47     18.39 o 
  -2   9  12      954.84     1073.78     45.36 o 
  -1   9  12       19.21       14.49     16.90 o 
   0   9  12      770.21      767.49     41.08 o 
   1   9  12      194.21      196.87     23.77 o 
   2   9  12      514.84      604.96     48.53 o 
   3   9  12       37.73       24.97     34.57 o 
   4   9  12       37.64       68.97     31.55 o 
  -7  10  12      149.12      191.85     33.37 o 
  -6  10  12        5.87       51.35     28.19 o 
  -5  10  12      149.23      143.44     64.28 o 
  -4  10  12      362.71      353.98     78.37 o 
  -3  10  12       48.83       35.20     21.95 o 
  -2  10  12      143.35      192.37     23.68 o 
  -1  10  12     1488.69     1390.72     53.63 o 
   0  10  12      189.70      239.14     26.11 o 
   1  10  12      439.64      465.16     47.93 o 
   2  10  12        5.16       38.84     19.70 o 
   3  10  12      171.28      237.96     40.28 o 
   4  10  12       26.02      102.37     32.05 o 
  -7  11  12        0.18       30.99     18.79 o 
  -6  11  12       11.62       28.67     18.12 o 
  -5  11  12      231.13      211.68     31.03 o 
  -4  11  12       13.62       14.99     20.14 o 
  -3  11  12      760.26      802.75     55.40 o 
  -2  11  12       59.95       37.53     21.98 o 
  -1  11  12      116.82      143.46     21.45 o 
   0  11  12      540.31      519.37     35.72 o 
   1  11  12       87.88       74.10     18.86 o 
   2  11  12        8.23       21.94     16.85 o 
   3  11  12      182.03      188.30     29.36 o 
   4  11  12        0.11       41.28     26.85 o 
  -7  12  12      105.46      161.73     72.08 o 
  -6  12  12      135.92      175.90     28.46 o 
  -5  12  12       53.33       44.81     20.97 o 
  -4  12  12      174.54      187.68     29.89 o 
  -3  12  12        4.65        0.00     19.45 o 
  -2  12  12        5.32        2.97     20.59 o 
  -1  12  12       32.67       38.31     17.72 o 
   0  12  12        3.06       31.77     14.34 o 
   1  12  12     1105.15      991.72     50.57 o 
   2  12  12      145.33      191.78     49.00 o 
   3  12  12       89.15      146.24     26.86 o 
  -6  13  12       61.84       97.02     22.19 o 
  -5  13  12      129.30      167.12     28.99 o 
  -4  13  12      227.03      240.86     35.12 o 
  -3  13  12      164.50      173.92     34.36 o 
  -2  13  12       93.61       94.83     28.70 o 
  -1  13  12        5.99        0.00     20.97 o 
   0  13  12      191.67      243.46     28.81 o 
   1  13  12       56.17       54.72     16.75 o 
   2  13  12      573.45      581.90    119.57 o 
   3  13  12       34.81       72.54     26.01 o 
  -6  14  12       81.34       74.97     21.34 o 
  -5  14  12        2.08       23.92     17.62 o 
  -4  14  12     1361.20     1426.72     72.43 o 
  -3  14  12       10.09        0.00     22.51 o 
  -2  14  12      476.84      420.58     45.35 o 
  -1  14  12       10.55        6.24     22.37 o 
   0  14  12        9.48       17.74     18.63 o 
   1  14  12       97.14       90.33     24.13 o 
   2  14  12      243.91      367.26     40.70 o 
  -5  15  12        3.35       23.77     13.87 o 
  -4  15  12       91.71      113.43     28.03 o 
  -3  15  12      501.71      527.50     51.68 o 
  -2  15  12       13.57        0.00     22.26 o 
  -1  15  12       38.12       66.57     28.25 o 
   0  15  12        7.25       12.77     21.56 o 
   1  15  12       50.66       29.09     16.31 o 
   2  15  12       78.01      128.28     22.53 o 
  -4  16  12      175.45      174.20     25.62 o 
  -3  16  12       53.31       68.71     27.77 o 
  -2  16  12        0.53        0.00     22.92 o 
  -1  16  12      415.35      334.16     44.03 o 
   0  16  12      119.94      117.68     27.08 o 
   1  16  12      573.35      592.57     74.01 o 
  -3  17  12       16.33        0.00     26.65 o 
  -2  17  12       45.57       54.03     38.77 o 
  -1  17  12       90.78       74.97     29.89 o 
   0  17  12      335.51      374.24     65.28 o 
  -7   0  13       30.31       48.33     37.76 o 
  -5   0  13        0.58       23.66     29.70 o 
  -3   0  13     1491.82     1471.79     94.15 o 
  -1   0  13      642.70      559.39     42.71 o 
   1   0  13        5.98       14.18     15.89 o 
   3   0  13        2.87       35.91     35.75 o 
  -8   1  13      276.70      255.76     62.60 o 
  -7   1  13      111.49       94.59     30.19 o 
  -6   1  13      128.49      178.52     31.90 o 
  -5   1  13      985.70     1054.17     58.40 o 
  -4   1  13      142.71      116.46     25.62 o 
  -3   1  13      596.99      499.43     58.57 o 
  -2   1  13      630.29      562.04     41.59 o 
  -1   1  13      732.25      688.54     37.59 o 
   0   1  13      210.36      198.60     19.58 o 
   1   1  13      789.21      736.05     33.93 o 
   2   1  13      144.33      128.75     18.46 o 
   3   1  13      949.28      944.64     64.75 o 
   4   1  13        0.38        8.74     22.26 o 
  -8   2  13      542.28      600.29     81.56 o 
  -7   2  13       15.25       12.75     38.10 o 
  -6   2  13       95.34       80.05     36.25 o 
  -5   2  13      106.80       90.29     34.40 o 
  -4   2  13      821.05      888.95     77.53 o 
  -3   2  13        1.61        2.74     15.58 o 
  -2   2  13       26.20       24.87     14.66 o 
  -1   2  13        0.82        0.39     16.88 o 
   0   2  13       98.92      121.79     16.70 o 
   1   2  13      136.56      118.30     16.11 o 
   2   2  13      863.32      769.57     35.77 o 
   3   2  13        4.09        0.00     20.72 o 
   4   2  13      117.65       67.17     28.71 o 
  -8   3  13      409.33      485.50     77.53 o 
  -7   3  13      211.60      182.59     43.80 o 
  -6   3  13      434.91      542.81     46.27 o 
  -5   3  13       30.74       14.30     16.05 o 
  -4   3  13       71.88       66.56     20.05 o 
  -3   3  13       67.66       53.56     19.03 o 
  -2   3  13      911.75      841.45     68.47 o 
  -1   3  13       27.89       44.96     13.10 o 
   0   3  13     2099.54     2028.63     65.47 o 
   1   3  13       76.91       78.46     14.58 o 
   2   3  13      528.35      493.03     41.25 o 
   3   3  13        5.38       21.60     20.58 o 
   4   3  13        0.11       54.59     24.78 o 
  -8   4  13        0.33        5.54     42.12 o 
  -7   4  13      166.81      216.49     46.65 o 
  -6   4  13       27.23       24.03     19.51 o 
  -5   4  13      199.76      241.65     81.06 o 
  -4   4  13      181.30      220.98     30.70 o 
  -3   4  13      166.04      194.56     32.56 o 
  -2   4  13       20.34       35.73     15.24 o 
  -1   4  13      600.39      607.91     44.45 o 
   0   4  13       36.71       55.69     14.77 o 
   1   4  13     1936.68     1854.69     54.71 o 
   2   4  13       18.58       48.10     13.53 o 
   3   4  13       15.52       23.62     14.88 o 
   4   4  13        3.77       19.25     24.72 o 
  -8   5  13        0.23        0.00     33.23 o 
  -7   5  13      138.81      117.64     35.58 o 
  -6   5  13       57.15       35.32     20.62 o 
  -5   5  13      630.26      613.84     67.55 o 
  -4   5  13       62.35       74.32     20.24 o 
  -3   5  13      595.98      644.40     49.17 o 
  -2   5  13       50.74       49.05     15.04 o 
  -1   5  13       12.51       29.90     13.48 o 
   0   5  13       88.55       79.74     25.68 o 
   1   5  13      111.76      127.37     19.27 o 
   2   5  13       55.02       68.75     15.00 o 
   3   5  13      110.27      116.23     25.29 o 
   4   5  13       11.93       38.82     27.86 o 
  -8   6  13        2.20       12.08     43.63 o 
  -7   6  13        3.23       58.07     30.71 o 
  -6   6  13      149.64      228.87     32.75 o 
  -5   6  13       26.26       28.98     18.18 o 
  -4   6  13     1932.27     1701.82     74.52 o 
  -3   6  13        0.91        6.75     16.99 o 
  -2   6  13      287.25      264.65     33.23 o 
  -1   6  13      586.36      567.62     36.29 o 
   0   6  13      334.99      315.32     28.61 o 
   1   6  13      330.44      370.27     29.63 o 
   2   6  13     1836.19     1703.35     63.14 o 
   3   6  13        5.23       26.19     15.37 o 
   4   6  13      623.46      746.95     61.77 o 
  -8   7  13       64.22       34.40     46.15 o 
  -7   7  13      116.48      139.12     39.27 o 
  -6   7  13        9.63       24.37     19.88 o 
  -5   7  13       29.68       14.26     18.51 o 
  -4   7  13       80.25       74.31     40.36 o 
  -3   7  13       71.27       68.56     22.74 o 
  -2   7  13      526.91      520.66     35.45 o 
  -1   7  13       21.64       37.60     14.44 o 
   0   7  13       11.20       20.59     12.98 o 
   1   7  13        4.36        0.00     13.50 o 
   2   7  13       58.16       72.06     20.51 o 
   3   7  13       51.45       68.05     17.76 o 
   4   7  13        1.19       56.89     24.17 o 
  -7   8  13       81.69       97.59     25.16 o 
  -6   8  13       93.33       83.90     31.63 o 
  -5   8  13      123.52      125.30     24.12 o 
  -4   8  13      600.02      652.87     56.30 o 
  -3   8  13      142.06      139.04     28.72 o 
  -2   8  13       93.15       98.39     19.94 o 
  -1   8  13      633.60      666.31     39.44 o 
   0   8  13       28.28       24.26     13.49 o 
   1   8  13      356.04      352.18     31.06 o 
   2   8  13      624.89      683.37     51.50 o 
   3   8  13       35.69       54.64     17.25 o 
  -7   9  13      237.92      230.38     39.86 o 
  -6   9  13       50.05       54.92     20.86 o 
  -5   9  13      153.84      144.63     28.55 o 
  -4   9  13       27.41       10.90     17.90 o 
  -3   9  13      800.58      738.01    110.51 o 
  -2   9  13      273.06      249.96     27.25 o 
  -1   9  13       21.05       28.50     15.26 o 
   0   9  13      101.29       84.87     22.87 o 
   1   9  13       86.94       85.46     18.75 o 
   2   9  13      126.19      140.36     25.29 o 
   3   9  13      201.17      250.13     32.37 o 
  -7  10  13      208.54      242.68     35.36 o 
  -6  10  13      105.25      161.28     40.11 o 
  -5  10  13       40.94       64.31     22.43 o 
  -4  10  13      204.70      196.82     30.42 o 
  -3  10  13      951.98      894.25     84.67 o 
  -2  10  13      355.67      279.60     28.73 o 
  -1  10  13      715.07      661.10     40.28 o 
   0  10  13       27.54       33.73     14.71 o 
   1  10  13     1063.63      988.32     63.53 o 
   2  10  13      132.68      131.32     27.19 o 
   3  10  13       33.39       20.77     16.70 o 
  -6  11  13       49.97        0.00     20.64 o 
  -5  11  13        5.29        0.00     16.95 o 
  -4  11  13       98.69      100.95     25.26 o 
  -3  11  13       48.38       58.43     25.15 o 
  -2  11  13      151.84      177.69     62.35 o 
  -1  11  13       55.85       56.75     17.88 o 
   0  11  13     1633.75     1589.17     60.13 o 
   1  11  13       90.57       96.71     19.02 o 
   2  11  13      363.60      398.07     47.49 o 
   3  11  13       70.64       87.82     20.44 o 
  -6  12  13      116.14      176.25     27.81 o 
  -5  12  13       28.94       21.66     18.09 o 
  -4  12  13      376.66      407.34     52.44 o 
  -3  12  13       86.98       59.33     24.84 o 
  -2  12  13      137.88      139.89     42.46 o 
  -1  12  13        1.53        0.00     15.58 o 
   0  12  13        2.04       17.12     15.47 o 
   1  12  13       18.12        5.76     13.28 o 
   2  12  13      212.10      246.72     36.92 o 
  -6  13  13        2.91       29.37     20.14 o 
  -5  13  13      798.76      849.59     61.04 o 
  -4  13  13        0.29       26.22     26.26 o 
  -3  13  13      751.77      703.57     56.54 o 
  -2  13  13       71.62       68.61     26.93 o 
  -1  13  13      142.70      119.63     29.17 o 
   0  13  13      150.37      212.96     31.13 o 
   1  13  13      228.93      292.17     34.26 o 
   2  13  13        0.13       29.98     16.85 o 
  -5  14  13        7.52        0.00     25.26 o 
  -4  14  13      106.97      111.18     31.01 o 
  -3  14  13       68.10      115.03     30.56 o 
  -2  14  13        0.89        0.00     20.31 o 
  -1  14  13        4.86        0.00     21.78 o 
   0  14  13        0.04        0.09     17.49 o 
   1  14  13       67.19       77.93     41.12 o 
  -4  15  13       16.46       23.54     26.39 o 
  -3  15  13      116.03      162.21     35.08 o 
  -2  15  13      139.29      157.22     32.91 o 
  -1  15  13       14.53       28.61     25.87 o 
   0  15  13      596.51      483.99     70.82 o 
  -3  16  13        0.31       16.39     27.94 o 
  -2  16  13        3.46       23.17     43.13 o 
  -1  16  13      113.28      150.70     51.86 o 
  -6   0  14       31.63       46.15     38.60 o 
  -4   0  14      293.32      305.77     52.70 o 
  -2   0  14       81.20       67.30     26.18 o 
   0   0  14      170.51      160.34     34.99 o 
   2   0  14     1343.50     1205.87     64.31 o 
   4   0  14      711.19      754.19     90.46 o 
  -7   1  14      284.27      354.08     45.92 o 
  -6   1  14       50.55       68.62     28.54 o 
  -5   1  14      616.12      538.69     47.57 o 
  -4   1  14      785.68      808.05     54.41 o 
  -3   1  14       53.65       21.54     27.27 o 
  -2   1  14     1794.11     1592.47     69.42 o 
  -1   1  14        0.63       16.93     11.21 o 
   0   1  14       65.69       91.65     15.81 o 
   1   1  14      488.97      448.81     29.68 o 
   2   1  14      127.35      119.89     18.30 o 
   3   1  14       94.73      167.53     34.00 o 
   4   1  14      103.12       86.36     41.37 o 
  -8   2  14        5.68        0.00     45.65 o 
  -7   2  14       25.26       40.33     29.32 o 
  -6   2  14        0.42        0.00     40.95 o 
  -5   2  14       81.61       57.47     24.26 o 
  -4   2  14       69.19       92.99     25.41 o 
  -3   2  14      444.09      452.31     41.75 o 
  -2   2  14       31.98       23.05     15.46 o 
  -1   2  14      637.02      618.87     37.49 o 
   0   2  14        3.38        0.00     10.53 o 
   1   2  14      284.16      326.61     25.85 o 
   2   2  14       13.89       23.46     14.10 o 
   3   2  14       48.21       34.94     24.44 o 
   4   2  14       52.40       16.90     27.10 o 
  -8   3  14       25.80        0.00     40.78 o 
  -6   3  14       60.28      111.43     43.47 o 
  -5   3  14      187.25      245.19     52.36 o 
  -4   3  14        6.05       28.19     30.88 o 
  -3   3  14       15.39        0.67     22.66 o 
  -2   3  14       28.06       59.81     17.14 o 
  -1   3  14      158.40      149.01     19.73 o 
   0   3  14        5.45       14.32     12.22 o 
   1   3  14     1124.25     1093.57     41.51 o 
   2   3  14       77.94       57.90     15.23 o 
   3   3  14      243.66      333.00     44.72 o 
   4   3  14        2.64       35.28     28.68 o 
  -8   4  14      163.51      286.81     72.16 o 
  -7   4  14        0.06        0.00     21.48 o 
  -6   4  14      267.35      380.23     41.78 o 
  -5   4  14        7.38       14.36     17.36 o 
  -4   4  14      266.38      328.54     37.96 o 
  -3   4  14        4.33       20.49     18.99 o 
  -2   4  14       86.46       68.81     32.56 o 
  -1   4  14       11.34       12.89     11.75 o 
   0   4  14      439.84      463.25     33.71 o 
   1   4  14      790.49      775.16     68.14 o 
   2   4  14      842.47      765.62     44.83 o 
   3   4  14       12.50       43.96     25.11 o 
  -7   5  14        8.24       54.88     25.84 o 
  -6   5  14        1.43        1.13     20.89 o 
  -5   5  14       14.33       17.56     20.24 o 
  -4   5  14      461.79      486.47     57.23 o 
  -3   5  14       20.19       30.15     22.08 o 
  -2   5  14      305.71      268.85     27.52 o 
  -1   5  14      378.09      404.24     62.01 o 
   0   5  14     1304.26     1152.19     61.76 o 
   1   5  14       18.07       48.49     15.05 o 
   2   5  14       10.02       26.04     17.09 o 
   3   5  14       43.61       98.17     30.07 o 
  -7   6  14        4.76        3.36     24.50 o 
  -6   6  14       18.47        8.68     17.38 o 
  -5   6  14      472.59      469.08     44.85 o 
  -4   6  14      245.62      202.31     31.62 o 
  -3   6  14      781.25      848.04     57.75 o 
  -2   6  14       41.00       39.15     15.93 o 
  -1   6  14      341.30      355.52     31.23 o 
   0   6  14       37.08       52.87     42.71 o 
   1   6  14        9.86       15.04     13.30 o 
   2   6  14       48.88       65.30     45.23 o 
   3   6  14      199.53      289.23     30.93 o 
  -7   7  14       15.96       36.58     25.51 o 
  -6   7  14       55.18       48.95     22.12 o 
  -5   7  14      307.04      323.66     39.27 o 
  -4   7  14       20.03       17.71     17.82 o 
  -3   7  14      104.10       77.03     26.60 o 
  -2   7  14        9.45       15.03     15.60 o 
  -1   7  14      132.11      146.27     22.49 o 
   0   7  14      152.66      190.26     24.83 o 
   1   7  14      861.34      879.60     47.37 o 
   2   7  14        5.43       11.96     17.87 o 
   3   7  14      444.78      404.81     35.56 o 
  -7   8  14        0.30        0.00     19.97 o 
  -6   8  14      125.69      253.92     35.26 o 
  -5   8  14       32.91       30.84     20.64 o 
  -4   8  14      577.85      578.35     49.58 o 
  -3   8  14      469.71      398.21     43.27 o 
  -2   8  14      322.86      339.20     43.42 o 
  -1   8  14       47.83       42.15     17.36 o 
   0   8  14      141.98      154.24     23.46 o 
   1   8  14       27.07       36.88     18.01 o 
   2   8  14      337.46      342.40     45.23 o 
   3   8  14      191.42      199.18     30.00 o 
  -6   9  14        1.15        2.94     18.94 o 
  -5   9  14        4.73        9.24     16.86 o 
  -4   9  14      821.40      772.81     56.57 o 
  -3   9  14        0.90        0.00     20.32 o 
  -2   9  14      298.48      367.28     33.06 o 
  -1   9  14       27.25       33.63     15.96 o 
   0   9  14      722.04      766.79     44.94 o 
   1   9  14       13.58        8.26     13.10 o 
   2   9  14       53.11       85.93     20.85 o 
  -6  10  14      294.01      346.75     39.47 o 
  -5  10  14        0.85        9.94     15.64 o 
  -4  10  14       18.30        0.00     16.25 o 
  -3  10  14      476.18      399.12     53.37 o 
  -2  10  14       29.99       47.80     18.49 o 
  -1  10  14      319.74      381.34     33.69 o 
   0  10  14      276.08      316.42     31.25 o 
   1  10  14      171.51      177.63     25.02 o 
   2  10  14      180.99      194.19     30.44 o 
  -6  11  14        3.61       11.92     20.47 o 
  -5  11  14      236.72      234.07     35.29 o 
  -4  11  14      101.81       61.46     23.13 o 
  -3  11  14       74.04       50.97     26.66 o 
  -2  11  14        3.00        3.56     22.37 o 
  -1  11  14      386.09      370.43     32.66 o 
   0  11  14      649.03      640.37     41.87 o 
   1  11  14      685.24      713.17     54.23 o 
   2  11  14      145.53      159.92     28.45 o 
  -5  12  14       44.96       56.01     48.25 o 
  -4  12  14       15.27       41.27     39.02 o 
  -3  12  14      106.02      128.77     46.57 o 
  -2  12  14       83.06       93.94     29.49 o 
  -1  12  14      312.15      344.52     43.61 o 
   0  12  14        0.93       38.72     29.64 o 
   1  12  14       26.85       60.02     24.67 o 
  -5  13  14       73.33       65.95     38.26 o 
  -4  13  14      422.36      464.67     50.85 o 
  -3  13  14       42.80       32.39     24.25 o 
  -2  13  14      179.75      189.60     34.59 o 
  -1  13  14        1.38        2.54     22.84 o 
   0  13  14      130.96      118.15     20.58 o 
   1  13  14        1.40       48.02     17.03 o 
  -4  14  14      558.75      690.08     83.91 o 
  -3  14  14        1.12        6.00     23.60 o 
  -2  14  14       28.83       32.58     27.94 o 
  -1  14  14       58.88       33.17     25.80 o 
   0  14  14       34.57       83.07     41.96 o 
  -7   0  15        1.81        0.17     39.10 o 
  -5   0  15     1681.21     1781.58    116.30 o 
  -3   0  15     1717.43     1756.41    111.10 o 
  -1   0  15      354.05      344.03     51.86 o 
   1   0  15      108.01      108.77     28.36 o 
   3   0  15      583.27      620.26     84.08 o 
  -7   1  15       38.21       59.63     30.55 o 
  -6   1  15       36.04       29.50     27.20 o 
  -5   1  15        3.54        0.00     21.11 o 
  -4   1  15      114.92      106.88     28.52 o 
  -3   1  15      286.93      284.66     71.58 o 
  -2   1  15      134.83      146.03     26.43 o 
  -1   1  15       11.51        7.77     14.69 o 
   0   1  15       30.56       54.52     15.02 o 
   1   1  15      246.75      289.06     26.20 o 
   2   1  15        4.48       18.42     13.27 o 
   3   1  15       68.33      124.82     34.63 o 
  -7   2  15        0.72       36.84     30.63 o 
  -6   2  15      237.23      222.74     37.56 o 
  -5   2  15        2.11        0.00     21.65 o 
  -4   2  15        7.25       22.20     21.74 o 
  -3   2  15       97.95       99.62     26.50 o 
  -2   2  15      485.49      462.26     41.91 o 
  -1   2  15      269.11      250.48     32.49 o 
   0   2  15      458.95      471.65     35.70 o 
   1   2  15       10.09        8.87     17.63 o 
   2   2  15      407.38      388.30     53.47 o 
   3   2  15       20.58       24.82     27.87 o 
  -7   3  15      102.34      213.79     62.85 o 
  -6   3  15       54.92       84.92     30.20 o 
  -5   3  15        0.49        9.96     24.74 o 
  -4   3  15      143.25      166.84     32.26 o 
  -3   3  15       28.06       24.79     21.44 o 
  -2   3  15       31.03       25.29     18.80 o 
  -1   3  15      285.85      269.25     27.57 o 
   0   3  15      129.73      142.67     21.12 o 
   1   3  15      674.12      725.53     38.09 o 
   2   3  15       87.31       82.12     21.49 o 
   3   3  15       72.89       77.93     29.60 o 
  -6   4  15      164.08      167.99     45.31 o 
  -5   4  15      123.84      159.93     46.65 o 
  -4   4  15       82.58       99.69     37.93 o 
  -3   4  15      290.37      283.78     52.53 o 
  -2   4  15       36.15       34.43     18.63 o 
  -1   4  15      327.66      394.45     33.06 o 
   0   4  15     1169.97     1173.10     50.27 o 
   1   4  15        2.00       19.95     13.10 o 
   2   4  15       78.21      118.02     20.38 o 
   3   4  15       46.64       36.25     42.29 o 
  -7   5  15      108.30      114.29     31.55 o 
  -6   5  15        7.84        0.00     19.22 o 
  -5   5  15      108.49      101.92     24.84 o 
  -4   5  15      292.59      312.36     38.86 o 
  -3   5  15      188.28      180.41     33.05 o 
  -2   5  15      495.60      478.96     65.11 o 
  -1   5  15       43.68       77.13     18.05 o 
   0   5  15        4.30       15.87     13.03 o 
   1   5  15      382.02      363.60     36.57 o 
   2   5  15       47.96       35.63     14.68 o 
  -7   6  15        3.03       23.66     26.52 o 
  -6   6  15       45.51       54.52     21.70 o 
  -5   6  15      188.80      156.22     26.95 o 
  -4   6  15       21.64       31.65     20.76 o 
  -3   6  15      175.96      189.25     33.77 o 
  -2   6  15       41.05       57.14     20.29 o 
  -1   6  15       18.92        2.56     15.59 o 
   0   6  15      122.41      125.76     19.44 o 
   1   6  15        0.04       16.46     20.73 o 
   2   6  15      130.71      228.92     34.24 o 
  -6   7  15       27.10       23.18     20.14 o 
  -5   7  15        8.46        0.00     16.55 o 
  -4   7  15      854.18      919.85     62.51 o 
  -3   7  15       44.90       40.58     24.71 o 
  -2   7  15      355.91      422.94     57.47 o 
  -1   7  15      110.77      152.14     23.90 o 
   0   7  15       16.31       34.03     20.74 o 
   1   7  15      123.76      135.88     21.33 o 
   2   7  15      271.91      225.79     31.21 o 
  -6   8  15       32.67       31.27     21.02 o 
  -5   8  15      177.91      158.55     29.59 o 
  -4   8  15      117.86      126.71     27.77 o 
  -3   8  15      120.01      109.23     30.80 o 
  -2   8  15       67.48       59.92     26.11 o 
  -1   8  15      129.65      162.02     23.87 o 
   0   8  15        4.09       21.82     16.70 o 
   1   8  15       10.04       35.11     13.46 o 
   2   8  15       28.35       44.65     17.19 o 
  -6   9  15       22.85       17.50     20.31 o 
  -5   9  15      252.82      267.70     36.13 o 
  -4   9  15       30.45       46.09     19.97 o 
  -3   9  15      250.70      233.18     36.90 o 
  -2   9  15        7.35       22.71     18.16 o 
  -1   9  15      526.50      469.98     37.11 o 
   0   9  15       33.51       36.03     26.32 o 
   1   9  15      849.94      837.64     44.63 o 
  -5  10  15      103.43      107.13     26.33 o 
  -4  10  15       79.07       92.47     23.42 o 
  -3  10  15       16.58        0.00     20.70 o 
  -2  10  15       55.85       83.55     20.83 o 
  -1  10  15        6.44       17.55     15.37 o 
   0  10  15      306.37      370.46     33.31 o 
   1  10  15        4.77       51.56     58.32 o 
  -5  11  15       78.64       99.87     25.05 o 
  -4  11  15       82.52      100.87     31.38 o 
  -3  11  15      101.95      132.86     32.63 o 
  -2  11  15       82.26       72.29     27.94 o 
  -1  11  15      329.49      364.42     42.11 o 
   0  11  15       15.74       58.55     15.96 o 
  -4  12  15       61.51       68.76     30.67 o 
  -3  12  15      171.43      162.66     52.53 o 
  -2  12  15      219.48      168.72     35.82 o 
  -1  12  15       48.00      109.07     27.23 o 
   0  12  15      229.31      285.83     52.02 o 
  -2  13  15        4.33       27.19     38.77 o 
  -6   0  16      109.65      131.57     46.65 o 
  -4   0  16      335.35      328.93     58.40 o 
  -2   0  16      512.48      500.61     63.60 o 
   0   0  16      165.94      138.71     30.46 o 
   2   0  16        9.29       47.16     43.13 o 
  -6   1  16      156.72      237.73     68.14 o 
  -5   1  16       45.90       22.02     25.10 o 
  -4   1  16      265.30      286.32     40.23 o 
  -3   1  16      158.70      192.48     32.92 o 
  -2   1  16      104.07      113.25     25.09 o 
  -1   1  16        2.37       11.52     14.77 o 
   0   1  16       22.79       43.96     19.31 o 
   1   1  16      120.44      133.70     37.84 o 
   2   1  16      105.53      109.69     23.47 o 
  -6   2  16       15.06        0.00     25.15 o 
  -5   2  16       78.27       80.26     28.36 o 
  -4   2  16       26.77       20.61     22.78 o 
  -3   2  16      176.91      161.76     29.01 o 
  -2   2  16      147.30      132.56     25.08 o 
  -1   2  16      212.58      191.57     29.15 o 
   0   2  16       25.70       45.97     15.03 o 
   1   2  16      325.94      368.13     32.36 o 
   2   2  16       11.05       26.00     17.89 o 
  -6   3  16       32.99       44.01     28.19 o 
  -5   3  16       65.51       68.24     27.46 o 
  -4   3  16       16.27       11.59     22.66 o 
  -3   3  16      148.42      145.06     27.96 o 
  -2   3  16       42.63       47.82     16.82 o 
  -1   3  16      845.90      795.25     49.23 o 
   0   3  16      163.17      176.58     47.20 o 
   1   3  16      196.23      239.12     26.16 o 
   2   3  16        6.51        8.78     24.50 o 
  -6   4  16       11.48       26.20     28.59 o 
  -5   4  16      124.89      174.19     36.83 o 
  -4   4  16       69.37       84.88     27.38 o 
  -3   4  16        3.48       17.76     19.05 o 
  -2   4  16      596.99      672.12     51.72 o 
  -1   4  16       54.13       84.72     17.71 o 
   0   4  16      516.89      593.00     39.93 o 
   1   4  16        3.13        8.57     13.45 o 
  -6   5  16      323.33      318.36     60.92 o 
  -5   5  16       50.28       98.68     42.96 o 
  -4   5  16      222.34      294.86     56.39 o 
  -3   5  16        9.91        0.00     30.21 o 
  -2   5  16      220.64      191.00     41.79 o 
  -1   5  16       63.34       62.93     15.43 o 
   0   5  16      186.17      185.65     23.24 o 
   1   5  16        0.59        7.62     13.15 o 
  -6   6  16        7.05       29.67     22.01 o 
  -5   6  16      216.88      206.53     33.17 o 
  -4   6  16        9.21       29.67     20.21 o 
  -3   6  16       81.42      117.68     30.95 o 
  -2   6  16        0.96        0.00     17.29 o 
  -1   6  16       65.00       80.90     16.84 o 
   0   6  16       15.17       41.25     16.45 o 
   1   6  16       88.30       94.65     17.43 o 
  -5   7  16       12.77       71.17     22.91 o 
  -4   7  16       31.24       39.57     20.10 o 
  -3   7  16      644.44      708.16     75.85 o 
  -2   7  16      112.28       82.75     20.09 o 
  -1   7  16      167.14      196.21     23.99 o 
   0   7  16       59.10       72.57     17.07 o 
   1   7  16       22.18       38.58     13.72 o 
  -5   8  16      117.54      129.38     28.90 o 
  -4   8  16       83.32       92.82     23.52 o 
  -3   8  16      100.73      106.46     31.32 o 
  -2   8  16      116.53      134.58     23.97 o 
  -1   8  16       38.35       19.90     15.68 o 
   0   8  16      345.86      415.10     34.08 o 
  -4   9  16       46.46       77.17     26.01 o 
  -3   9  16       13.80        0.80     25.88 o 
  -2   9  16        6.83       12.33     19.44 o 
  -1   9  16       14.12       33.13     16.87 o 
   0   9  16      254.74      275.66     53.20 o 
  -4  10  16       39.54        8.22     37.26 o 
  -3  10  16        3.64        0.00     23.13 o 
  -2  10  16      221.82      288.95     47.33 o 
  -1  10  16       71.07       89.74     18.81 o 
  -5   0  17        3.11        0.00     37.09 o 
  -3   0  17       59.38      124.36     41.45 o 
  -1   0  17       76.80      108.92     28.53 o 
  -5   1  17      104.88       81.07     40.86 o 
  -4   1  17       43.44       39.59     24.68 o 
  -3   1  17      575.06      535.64     48.74 o 
  -2   1  17       14.95       23.27     13.93 o 
  -1   1  17      259.42      229.48     29.60 o 
   0   1  17      319.49      279.70     27.54 o 
  -5   2  17        7.07       19.20     27.49 o 
  -4   2  17      202.60      239.96     39.20 o 
  -3   2  17        2.79        0.00     16.72 o 
  -2   2  17       43.35       28.98     15.30 o 
  -1   2  17        0.35        0.00     16.87 o 
   0   2  17       27.51       38.90     13.76 o 
  -5   3  17        2.77        9.22     25.59 o 
  -4   3  17       57.38       59.49     29.07 o 
  -3   3  17       64.06       72.76     23.24 o 
  -2   3  17       48.75       48.29     19.28 o 
  -1   3  17       14.46       16.74     18.46 o 
   0   3  17      416.42      415.40     34.50 o 
  -5   4  17       70.26      114.03     35.41 o 
  -4   4  17        0.27        3.88     24.74 o 
  -3   4  17       61.45       78.37     26.19 o 
  -2   4  17       61.40       70.73     20.15 o 
  -1   4  17      358.44      422.71     35.94 o 
   0   4  17       12.21       43.33     17.99 o 
  -4   5  17        3.42       15.87     28.03 o 
  -3   5  17      108.05      123.58     28.09 o 
  -2   5  17        1.29       18.75     15.37 o 
  -1   5  17      282.87      326.59     32.04 o 
   0   5  17       11.02       57.71     14.56 o 
  -4   6  17      137.14      155.40     49.51 o 
  -3   6  17       20.43       23.22     44.14 o 
  -2   6  17      995.26     1054.03    114.87 o 
  -1   6  17      118.63       91.45     34.53 o 
  -3   7  17        9.90        0.00     32.73 o 
  -2   7  17       12.94       42.56     30.96 o 
                                                 
